# Supplementary material for: Effects of hydroxyapatite-coated nonwoven polyethylene/polypropylene fabric on non-mesodermal lineage-specific differentiation of human adipose-derived stem cells
Source: BMC Res Notes. 2020 Oct 7;13:471. doi: 10.1186/s13104-020-05315-8 (PMC7542906; doi:10.1186/s13104-020-05315-8)
Supplement: Supplementary file 1 — Additional file 1. A schema of the experimental design. The methodology was as described elsewhere [27, 28]. ASCs were cultured until P3, assessed for cell viability, proliferation, MSC phenotype and multilineage potential. Then, the P3 ASCs were seeded at a similar density of 1 × 105 cells/mL in 1 mL of ADSC-GM medium on to the 2D and 3D platforms and cultured overnight. After 24 h, medium was replaced with ADSC-GM supplemented with 1% ITS + Premix and 10 μmol/L of 5‐Aza or ADSC-GM supplemented with 1% ITS + Premix only for the control experiments and cultured for another 24-h period (Day 0–1). Thereafter, cultures were washed 3X with PBS and maintained in fresh ITS + Premix-supplemented media every 3–4 days for 1–5 weeks. Cells were harvested weekly for cardiac phenotype monitoring by phase contrast microscopy and indirect immunocytochemical analysis (IFA). [file 13104_2020_5315_MOESM1_ESM.xml]

<?xml version="1.0" encoding="UTF-8" standalone="yes"?>
<?mso-application progid="PowerPoint.Show"?>
<pkg:package xmlns:pkg="http://schemas.microsoft.com/office/2006/xmlPackage"><pkg:part pkg:name="/_rels/.rels" pkg:contentType="application/vnd.openxmlformats-package.relationships+xml" pkg:padding="512"><pkg:xmlData><Relationships xmlns="http://schemas.openxmlformats.org/package/2006/relationships"><Relationship Id="rId3" Type="http://schemas.openxmlformats.org/package/2006/relationships/metadata/core-properties" Target="docProps/core.xml"/><Relationship Id="rId2" Type="http://schemas.openxmlformats.org/package/2006/relationships/metadata/thumbnail" Target="docProps/thumbnail.jpeg"/><Relationship Id="rId1" Type="http://schemas.openxmlformats.org/officeDocument/2006/relationships/officeDocument" Target="ppt/presentation.xml"/><Relationship Id="rId4" Type="http://schemas.openxmlformats.org/officeDocument/2006/relationships/extended-properties" Target="docProps/app.xml"/></Relationships></pkg:xmlData></pkg:part><pkg:part pkg:name="/ppt/presentation.xml" pkg:contentType="application/vnd.openxmlformats-officedocument.presentationml.presentation.main+xml"><pkg:xmlData><p:presentation xmlns:a="http://schemas.openxmlformats.org/drawingml/2006/main" xmlns:r="http://schemas.openxmlformats.org/officeDocument/2006/relationships" xmlns:p="http://schemas.openxmlformats.org/presentationml/2006/main" saveSubsetFonts="1"><p:sldMasterIdLst><p:sldMasterId id="2147483648" r:id="rId1"/></p:sldMasterIdLst><p:notesMasterIdLst><p:notesMasterId r:id="rId3"/></p:notesMasterIdLst><p:sldIdLst><p:sldId id="356" r:id="rId2"/></p:sldIdLst><p:sldSz cx="12192000" cy="6858000"/><p:notesSz cx="6858000" cy="9144000"/><p:defaultTextStyle><a:defPPr><a:defRPr lang="en-US"/></a:defPPr><a:lvl1pPr marL="0" algn="l" defTabSz="914400" rtl="0" eaLnBrk="1" latinLnBrk="0" hangingPunct="1"><a:defRPr sz="1800" kern="1200"><a:solidFill><a:schemeClr val="tx1"/></a:solidFill><a:latin typeface="+mn-lt"/><a:ea typeface="+mn-ea"/><a:cs typeface="+mn-cs"/></a:defRPr></a:lvl1pPr><a:lvl2pPr marL="457200" algn="l" defTabSz="914400" rtl="0" eaLnBrk="1" latinLnBrk="0" hangingPunct="1"><a:defRPr sz="1800" kern="1200"><a:solidFill><a:schemeClr val="tx1"/></a:solidFill><a:latin typeface="+mn-lt"/><a:ea typeface="+mn-ea"/><a:cs typeface="+mn-cs"/></a:defRPr></a:lvl2pPr><a:lvl3pPr marL="914400" algn="l" defTabSz="914400" rtl="0" eaLnBrk="1" latinLnBrk="0" hangingPunct="1"><a:defRPr sz="1800" kern="1200"><a:solidFill><a:schemeClr val="tx1"/></a:solidFill><a:latin typeface="+mn-lt"/><a:ea typeface="+mn-ea"/><a:cs typeface="+mn-cs"/></a:defRPr></a:lvl3pPr><a:lvl4pPr marL="1371600" algn="l" defTabSz="914400" rtl="0" eaLnBrk="1" latinLnBrk="0" hangingPunct="1"><a:defRPr sz="1800" kern="1200"><a:solidFill><a:schemeClr val="tx1"/></a:solidFill><a:latin typeface="+mn-lt"/><a:ea typeface="+mn-ea"/><a:cs typeface="+mn-cs"/></a:defRPr></a:lvl4pPr><a:lvl5pPr marL="1828800" algn="l" defTabSz="914400" rtl="0" eaLnBrk="1" latinLnBrk="0" hangingPunct="1"><a:defRPr sz="1800" kern="1200"><a:solidFill><a:schemeClr val="tx1"/></a:solidFill><a:latin typeface="+mn-lt"/><a:ea typeface="+mn-ea"/><a:cs typeface="+mn-cs"/></a:defRPr></a:lvl5pPr><a:lvl6pPr marL="2286000" algn="l" defTabSz="914400" rtl="0" eaLnBrk="1" latinLnBrk="0" hangingPunct="1"><a:defRPr sz="1800" kern="1200"><a:solidFill><a:schemeClr val="tx1"/></a:solidFill><a:latin typeface="+mn-lt"/><a:ea typeface="+mn-ea"/><a:cs typeface="+mn-cs"/></a:defRPr></a:lvl6pPr><a:lvl7pPr marL="2743200" algn="l" defTabSz="914400" rtl="0" eaLnBrk="1" latinLnBrk="0" hangingPunct="1"><a:defRPr sz="1800" kern="1200"><a:solidFill><a:schemeClr val="tx1"/></a:solidFill><a:latin typeface="+mn-lt"/><a:ea typeface="+mn-ea"/><a:cs typeface="+mn-cs"/></a:defRPr></a:lvl7pPr><a:lvl8pPr marL="3200400" algn="l" defTabSz="914400" rtl="0" eaLnBrk="1" latinLnBrk="0" hangingPunct="1"><a:defRPr sz="1800" kern="1200"><a:solidFill><a:schemeClr val="tx1"/></a:solidFill><a:latin typeface="+mn-lt"/><a:ea typeface="+mn-ea"/><a:cs typeface="+mn-cs"/></a:defRPr></a:lvl8pPr><a:lvl9pPr marL="3657600" algn="l" defTabSz="914400" rtl="0" eaLnBrk="1" latinLnBrk="0" hangingPunct="1"><a:defRPr sz="1800" kern="1200"><a:solidFill><a:schemeClr val="tx1"/></a:solidFill><a:latin typeface="+mn-lt"/><a:ea typeface="+mn-ea"/><a:cs typeface="+mn-cs"/></a:defRPr></a:lvl9pPr></p:defaultTextStyle><p:extLst><p:ext uri="{EFAFB233-063F-42B5-8137-9DF3F51BA10A}"><p15:sldGuideLst xmlns:p15="http://schemas.microsoft.com/office/powerpoint/2012/main"/></p:ext></p:extLst></p:presentation></pkg:xmlData></pkg:part><pkg:part pkg:name="/ppt/slides/_rels/slide1.xml.rels" pkg:contentType="application/vnd.openxmlformats-package.relationships+xml"><pkg:xmlData><Relationships xmlns="http://schemas.openxmlformats.org/package/2006/relationships"><Relationship Id="rId2" Type="http://schemas.openxmlformats.org/officeDocument/2006/relationships/notesSlide" Target="../notesSlides/notesSlide1.xml"/><Relationship Id="rId1" Type="http://schemas.openxmlformats.org/officeDocument/2006/relationships/slideLayout" Target="../slideLayouts/slideLayout7.xml"/></Relationships></pkg:xmlData></pkg:part><pkg:part pkg:name="/ppt/slides/slide1.xml" pkg:contentType="application/vnd.openxmlformats-officedocument.presentationml.slide+xml"><pkg:xmlData><p:sld xmlns:a="http://schemas.openxmlformats.org/drawingml/2006/main" xmlns:r="http://schemas.openxmlformats.org/officeDocument/2006/relationships" xmlns:p="http://schemas.openxmlformats.org/presentationml/2006/main"><p:cSld><p:spTree><p:nvGrpSpPr><p:cNvPr id="1" name=""/><p:cNvGrpSpPr/><p:nvPr/></p:nvGrpSpPr><p:grpSpPr><a:xfrm><a:off x="0" y="0"/><a:ext cx="0" cy="0"/><a:chOff x="0" y="0"/><a:chExt cx="0" cy="0"/></a:xfrm></p:grpSpPr><p:grpSp><p:nvGrpSpPr><p:cNvPr id="26" name="Group 25"><a:extLst><a:ext uri="{FF2B5EF4-FFF2-40B4-BE49-F238E27FC236}"><a16:creationId xmlns:a16="http://schemas.microsoft.com/office/drawing/2014/main" id="{C75EA14C-FE8F-465E-9B93-50EF65D64444}"/></a:ext></a:extLst></p:cNvPr><p:cNvGrpSpPr/><p:nvPr/></p:nvGrpSpPr><p:grpSpPr><a:xfrm><a:off x="269011" y="1865997"/><a:ext cx="11474498" cy="2658345"/><a:chOff x="269011" y="1865997"/><a:chExt cx="11474498" cy="2658345"/></a:xfrm></p:grpSpPr><p:grpSp><p:nvGrpSpPr><p:cNvPr id="3" name="Group 2"><a:extLst><a:ext uri="{FF2B5EF4-FFF2-40B4-BE49-F238E27FC236}"><a16:creationId xmlns:a16="http://schemas.microsoft.com/office/drawing/2014/main" id="{40A4E290-3983-4437-AC7F-CB013501945E}"/></a:ext></a:extLst></p:cNvPr><p:cNvGrpSpPr/><p:nvPr/></p:nvGrpSpPr><p:grpSpPr><a:xfrm><a:off x="344507" y="1865997"/><a:ext cx="11399002" cy="633422"/><a:chOff x="344507" y="1865997"/><a:chExt cx="11399002" cy="633422"/></a:xfrm></p:grpSpPr><p:sp><p:nvSpPr><p:cNvPr id="20" name="Rectangle 19"><a:extLst><a:ext uri="{FF2B5EF4-FFF2-40B4-BE49-F238E27FC236}"><a16:creationId xmlns:a16="http://schemas.microsoft.com/office/drawing/2014/main" id="{C2021944-F3B0-4808-850F-76E1AEE85306}"/></a:ext></a:extLst></p:cNvPr><p:cNvSpPr/><p:nvPr/></p:nvSpPr><p:spPr><a:xfrm><a:off x="344507" y="1866423"/><a:ext cx="3856476" cy="632996"/></a:xfrm><a:prstGeom prst="rect"><a:avLst/></a:prstGeom><a:ln w="28575"/></p:spPr><p:style><a:lnRef idx="2"><a:schemeClr val="dk1"/></a:lnRef><a:fillRef idx="1"><a:schemeClr val="lt1"/></a:fillRef><a:effectRef idx="0"><a:schemeClr val="dk1"/></a:effectRef><a:fontRef idx="minor"><a:schemeClr val="dk1"/></a:fontRef></p:style><p:txBody><a:bodyPr rtlCol="0" anchor="ctr"/><a:lstStyle/><a:p><a:pPr algn="ctr"/><a:r><a:rPr lang="en-US" sz="1200" dirty="0"><a:solidFill><a:schemeClr val="tx1"/></a:solidFill><a:latin typeface="Times New Roman" panose="02020603050405020304" pitchFamily="18" charset="0"/><a:cs typeface="Times New Roman" panose="02020603050405020304" pitchFamily="18" charset="0"/></a:rPr><a:t>ASC culture + Characterization</a:t></a:r></a:p></p:txBody></p:sp><p:sp><p:nvSpPr><p:cNvPr id="21" name="Rectangle 20"><a:extLst><a:ext uri="{FF2B5EF4-FFF2-40B4-BE49-F238E27FC236}"><a16:creationId xmlns:a16="http://schemas.microsoft.com/office/drawing/2014/main" id="{09D02417-AEEF-4560-AA6C-23C573D10411}"/></a:ext></a:extLst></p:cNvPr><p:cNvSpPr/><p:nvPr/></p:nvSpPr><p:spPr><a:xfrm><a:off x="4299306" y="1865997"/><a:ext cx="2486214" cy="632996"/></a:xfrm><a:prstGeom prst="rect"><a:avLst/></a:prstGeom><a:ln w="28575"/></p:spPr><p:style><a:lnRef idx="2"><a:schemeClr val="accent1"/></a:lnRef><a:fillRef idx="1"><a:schemeClr val="lt1"/></a:fillRef><a:effectRef idx="0"><a:schemeClr val="accent1"/></a:effectRef><a:fontRef idx="minor"><a:schemeClr val="dk1"/></a:fontRef></p:style><p:txBody><a:bodyPr rtlCol="0" anchor="ctr"/><a:lstStyle/><a:p><a:pPr algn="ctr"/><a:r><a:rPr lang="en-US" sz="1200" dirty="0"><a:solidFill><a:schemeClr val="tx1"/></a:solidFill><a:latin typeface="Times New Roman" panose="02020603050405020304" pitchFamily="18" charset="0"/><a:cs typeface="Times New Roman" panose="02020603050405020304" pitchFamily="18" charset="0"/></a:rPr><a:t>ASC seeding + Treatment   </a:t></a:r></a:p></p:txBody></p:sp><p:sp><p:nvSpPr><p:cNvPr id="22" name="Rectangle 21"><a:extLst><a:ext uri="{FF2B5EF4-FFF2-40B4-BE49-F238E27FC236}"><a16:creationId xmlns:a16="http://schemas.microsoft.com/office/drawing/2014/main" id="{2879BF6C-6791-41F2-A733-9861612B69BA}"/></a:ext></a:extLst></p:cNvPr><p:cNvSpPr/><p:nvPr/></p:nvSpPr><p:spPr><a:xfrm><a:off x="6883844" y="1865997"/><a:ext cx="4859665" cy="632996"/></a:xfrm><a:prstGeom prst="rect"><a:avLst/></a:prstGeom><a:ln w="28575"/></p:spPr><p:style><a:lnRef idx="2"><a:schemeClr val="accent2"/></a:lnRef><a:fillRef idx="1"><a:schemeClr val="lt1"/></a:fillRef><a:effectRef idx="0"><a:schemeClr val="accent2"/></a:effectRef><a:fontRef idx="minor"><a:schemeClr val="dk1"/></a:fontRef></p:style><p:txBody><a:bodyPr rtlCol="0" anchor="ctr"/><a:lstStyle/><a:p><a:pPr algn="ctr"/><a:r><a:rPr lang="en-US" sz="1200" dirty="0"><a:solidFill><a:schemeClr val="tx1"/></a:solidFill><a:latin typeface="Times New Roman" panose="02020603050405020304" pitchFamily="18" charset="0"/><a:cs typeface="Times New Roman" panose="02020603050405020304" pitchFamily="18" charset="0"/></a:rPr><a:t>Differentiation culture + Weekly IFA </a:t></a:r></a:p></p:txBody></p:sp></p:grpSp><p:grpSp><p:nvGrpSpPr><p:cNvPr id="2" name="Group 1"><a:extLst><a:ext uri="{FF2B5EF4-FFF2-40B4-BE49-F238E27FC236}"><a16:creationId xmlns:a16="http://schemas.microsoft.com/office/drawing/2014/main" id="{344E5459-6314-43D4-B675-70A98738B5F2}"/></a:ext></a:extLst></p:cNvPr><p:cNvGrpSpPr/><p:nvPr/></p:nvGrpSpPr><p:grpSpPr><a:xfrm><a:off x="344507" y="2627588"/><a:ext cx="11399001" cy="914400"/><a:chOff x="344507" y="2627588"/><a:chExt cx="11399001" cy="914400"/></a:xfrm></p:grpSpPr><p:sp><p:nvSpPr><p:cNvPr id="17" name="Rectangle 16"><a:extLst><a:ext uri="{FF2B5EF4-FFF2-40B4-BE49-F238E27FC236}"><a16:creationId xmlns:a16="http://schemas.microsoft.com/office/drawing/2014/main" id="{65128F99-4115-4CEF-884A-9036E241FF6D}"/></a:ext></a:extLst></p:cNvPr><p:cNvSpPr/><p:nvPr/></p:nvSpPr><p:spPr><a:xfrm><a:off x="4299306" y="2627589"/><a:ext cx="7444202" cy="425012"/></a:xfrm><a:prstGeom prst="rect"><a:avLst/></a:prstGeom><a:ln w="28575"/></p:spPr><p:style><a:lnRef idx="2"><a:schemeClr val="accent3"/></a:lnRef><a:fillRef idx="1"><a:schemeClr val="lt1"/></a:fillRef><a:effectRef idx="0"><a:schemeClr val="accent3"/></a:effectRef><a:fontRef idx="minor"><a:schemeClr val="dk1"/></a:fontRef></p:style><p:txBody><a:bodyPr rtlCol="0" anchor="ctr"/><a:lstStyle/><a:p><a:pPr algn="ctr"/><a:r><a:rPr lang="en-US" sz="1200" dirty="0"><a:solidFill><a:schemeClr val="tx1"/></a:solidFill><a:latin typeface="Times New Roman" panose="02020603050405020304" pitchFamily="18" charset="0"/><a:cs typeface="Times New Roman" panose="02020603050405020304" pitchFamily="18" charset="0"/></a:rPr><a:t>Growth medium + Supplement</a:t></a:r></a:p></p:txBody></p:sp><p:sp><p:nvSpPr><p:cNvPr id="18" name="Rectangle 17"><a:extLst><a:ext uri="{FF2B5EF4-FFF2-40B4-BE49-F238E27FC236}"><a16:creationId xmlns:a16="http://schemas.microsoft.com/office/drawing/2014/main" id="{193B8C31-D4CC-45FB-A910-7E226E07AF79}"/></a:ext></a:extLst></p:cNvPr><p:cNvSpPr/><p:nvPr/></p:nvSpPr><p:spPr><a:xfrm><a:off x="4299306" y="3113600"/><a:ext cx="7444202" cy="425012"/></a:xfrm><a:prstGeom prst="rect"><a:avLst/></a:prstGeom><a:ln w="28575"/></p:spPr><p:style><a:lnRef idx="2"><a:schemeClr val="accent3"/></a:lnRef><a:fillRef idx="1"><a:schemeClr val="lt1"/></a:fillRef><a:effectRef idx="0"><a:schemeClr val="accent3"/></a:effectRef><a:fontRef idx="minor"><a:schemeClr val="dk1"/></a:fontRef></p:style><p:txBody><a:bodyPr rtlCol="0" anchor="ctr"/><a:lstStyle/><a:p><a:pPr algn="ctr"/><a:r><a:rPr lang="en-US" sz="1200" dirty="0"><a:solidFill><a:schemeClr val="tx1"/></a:solidFill><a:latin typeface="Times New Roman" panose="02020603050405020304" pitchFamily="18" charset="0"/><a:cs typeface="Times New Roman" panose="02020603050405020304" pitchFamily="18" charset="0"/></a:rPr><a:t>Growth medium +Supplement + Scaffold</a:t></a:r></a:p></p:txBody></p:sp><p:sp><p:nvSpPr><p:cNvPr id="19" name="Rectangle 18"><a:extLst><a:ext uri="{FF2B5EF4-FFF2-40B4-BE49-F238E27FC236}"><a16:creationId xmlns:a16="http://schemas.microsoft.com/office/drawing/2014/main" id="{560012C3-BE0E-4B49-9F1C-02EDC4998265}"/></a:ext></a:extLst></p:cNvPr><p:cNvSpPr/><p:nvPr/></p:nvSpPr><p:spPr><a:xfrm><a:off x="344507" y="2627588"/><a:ext cx="3856476" cy="914400"/></a:xfrm><a:prstGeom prst="rect"><a:avLst/></a:prstGeom><a:ln w="28575"/></p:spPr><p:style><a:lnRef idx="2"><a:schemeClr val="accent3"/></a:lnRef><a:fillRef idx="1"><a:schemeClr val="lt1"/></a:fillRef><a:effectRef idx="0"><a:schemeClr val="accent3"/></a:effectRef><a:fontRef idx="minor"><a:schemeClr val="dk1"/></a:fontRef></p:style><p:txBody><a:bodyPr rtlCol="0" anchor="ctr"/><a:lstStyle/><a:p><a:pPr algn="ctr"/><a:r><a:rPr lang="en-US" sz="1200" dirty="0"><a:solidFill><a:schemeClr val="tx1"/></a:solidFill><a:latin typeface="Times New Roman" panose="02020603050405020304" pitchFamily="18" charset="0"/><a:cs typeface="Times New Roman" panose="02020603050405020304" pitchFamily="18" charset="0"/></a:rPr><a:t>Growth medium</a:t></a:r></a:p></p:txBody></p:sp></p:grpSp><p:grpSp><p:nvGrpSpPr><p:cNvPr id="7" name="Group 6"><a:extLst><a:ext uri="{FF2B5EF4-FFF2-40B4-BE49-F238E27FC236}"><a16:creationId xmlns:a16="http://schemas.microsoft.com/office/drawing/2014/main" id="{3BAFBC38-E145-4073-AD9B-26D621ED99A6}"/></a:ext></a:extLst></p:cNvPr><p:cNvGrpSpPr/><p:nvPr/></p:nvGrpSpPr><p:grpSpPr><a:xfrm><a:off x="269011" y="3580895"/><a:ext cx="11474497" cy="943447"/><a:chOff x="1033832" y="2159304"/><a:chExt cx="10217063" cy="608940"/></a:xfrm></p:grpSpPr><p:sp><p:nvSpPr><p:cNvPr id="8" name="Arrow: Striped Right 7"><a:extLst><a:ext uri="{FF2B5EF4-FFF2-40B4-BE49-F238E27FC236}"><a16:creationId xmlns:a16="http://schemas.microsoft.com/office/drawing/2014/main" id="{D8E761EA-C3C3-4699-8A20-D25A3AAA1E35}"/></a:ext></a:extLst></p:cNvPr><p:cNvSpPr/><p:nvPr/></p:nvSpPr><p:spPr><a:xfrm><a:off x="1101055" y="2159304"/><a:ext cx="3408484" cy="365760"/></a:xfrm><a:prstGeom prst="stripedRightArrow"><a:avLst/></a:prstGeom><a:solidFill><a:schemeClr val="dk1"><a:alpha val="50000"/></a:schemeClr></a:solidFill><a:ln><a:noFill/></a:ln></p:spPr><p:style><a:lnRef idx="0"><a:scrgbClr r="0" g="0" b="0"/></a:lnRef><a:fillRef idx="0"><a:scrgbClr r="0" g="0" b="0"/></a:fillRef><a:effectRef idx="0"><a:scrgbClr r="0" g="0" b="0"/></a:effectRef><a:fontRef idx="minor"><a:schemeClr val="lt1"/></a:fontRef></p:style><p:txBody><a:bodyPr rtlCol="0" anchor="ctr"/><a:lstStyle/><a:p><a:pPr algn="ctr"/><a:endParaRPr lang="en-US" sz="1200" dirty="0"><a:solidFill><a:schemeClr val="tx1"/></a:solidFill><a:latin typeface="Times New Roman" panose="02020603050405020304" pitchFamily="18" charset="0"/><a:cs typeface="Times New Roman" panose="02020603050405020304" pitchFamily="18" charset="0"/></a:endParaRPr></a:p></p:txBody></p:sp><p:sp><p:nvSpPr><p:cNvPr id="9" name="Arrow: Striped Right 8"><a:extLst><a:ext uri="{FF2B5EF4-FFF2-40B4-BE49-F238E27FC236}"><a16:creationId xmlns:a16="http://schemas.microsoft.com/office/drawing/2014/main" id="{A143142A-D126-4C55-996B-D38A4FA153F8}"/></a:ext></a:extLst></p:cNvPr><p:cNvSpPr/><p:nvPr/></p:nvSpPr><p:spPr><a:xfrm><a:off x="4636860" y="2162463"/><a:ext cx="2199369" cy="365760"/></a:xfrm><a:prstGeom prst="stripedRightArrow"><a:avLst/></a:prstGeom><a:solidFill><a:schemeClr val="dk1"><a:alpha val="50000"/></a:schemeClr></a:solidFill><a:ln><a:noFill/></a:ln></p:spPr><p:style><a:lnRef idx="0"><a:scrgbClr r="0" g="0" b="0"/></a:lnRef><a:fillRef idx="0"><a:scrgbClr r="0" g="0" b="0"/></a:fillRef><a:effectRef idx="0"><a:scrgbClr r="0" g="0" b="0"/></a:effectRef><a:fontRef idx="minor"><a:schemeClr val="lt1"/></a:fontRef></p:style><p:txBody><a:bodyPr rtlCol="0" anchor="ctr"/><a:lstStyle/><a:p><a:pPr algn="ctr"/><a:endParaRPr lang="en-US" sz="1200" dirty="0"><a:solidFill><a:schemeClr val="tx1"/></a:solidFill><a:latin typeface="Times New Roman" panose="02020603050405020304" pitchFamily="18" charset="0"/><a:cs typeface="Times New Roman" panose="02020603050405020304" pitchFamily="18" charset="0"/></a:endParaRPr></a:p></p:txBody></p:sp><p:sp><p:nvSpPr><p:cNvPr id="10" name="Arrow: Striped Right 9"><a:extLst><a:ext uri="{FF2B5EF4-FFF2-40B4-BE49-F238E27FC236}"><a16:creationId xmlns:a16="http://schemas.microsoft.com/office/drawing/2014/main" id="{1E238EBF-18BD-47EC-B47A-18304C43F6F3}"/></a:ext></a:extLst></p:cNvPr><p:cNvSpPr/><p:nvPr/></p:nvSpPr><p:spPr><a:xfrm><a:off x="6923778" y="2159304"/><a:ext cx="4327117" cy="365760"/></a:xfrm><a:prstGeom prst="stripedRightArrow"><a:avLst/></a:prstGeom><a:solidFill><a:schemeClr val="dk1"><a:alpha val="50000"/></a:schemeClr></a:solidFill><a:ln><a:noFill/></a:ln></p:spPr><p:style><a:lnRef idx="0"><a:scrgbClr r="0" g="0" b="0"/></a:lnRef><a:fillRef idx="0"><a:scrgbClr r="0" g="0" b="0"/></a:fillRef><a:effectRef idx="0"><a:scrgbClr r="0" g="0" b="0"/></a:effectRef><a:fontRef idx="minor"><a:schemeClr val="lt1"/></a:fontRef></p:style><p:txBody><a:bodyPr rtlCol="0" anchor="ctr"/><a:lstStyle/><a:p><a:pPr algn="ctr"/><a:endParaRPr lang="en-US" sz="1200" dirty="0"><a:solidFill><a:schemeClr val="tx1"/></a:solidFill><a:latin typeface="Times New Roman" panose="02020603050405020304" pitchFamily="18" charset="0"/><a:cs typeface="Times New Roman" panose="02020603050405020304" pitchFamily="18" charset="0"/></a:endParaRPr></a:p></p:txBody></p:sp><p:sp><p:nvSpPr><p:cNvPr id="11" name="Rectangle 10"><a:extLst><a:ext uri="{FF2B5EF4-FFF2-40B4-BE49-F238E27FC236}"><a16:creationId xmlns:a16="http://schemas.microsoft.com/office/drawing/2014/main" id="{6942B3C2-DBA3-474D-9F41-EE34ED8B584E}"/></a:ext></a:extLst></p:cNvPr><p:cNvSpPr/><p:nvPr/></p:nvSpPr><p:spPr><a:xfrm><a:off x="4534919" y="2589457"/><a:ext cx="495572" cy="178787"/></a:xfrm><a:prstGeom prst="rect"><a:avLst/></a:prstGeom><a:ln><a:noFill/></a:ln></p:spPr><p:style><a:lnRef idx="2"><a:schemeClr val="dk1"/></a:lnRef><a:fillRef idx="1"><a:schemeClr val="lt1"/></a:fillRef><a:effectRef idx="0"><a:schemeClr val="dk1"/></a:effectRef><a:fontRef idx="minor"><a:schemeClr val="dk1"/></a:fontRef></p:style><p:txBody><a:bodyPr wrap="none"><a:spAutoFit/></a:bodyPr><a:lstStyle/><a:p><a:pPr algn="ctr"/><a:r><a:rPr lang="en-US" sz="1200" dirty="0"><a:solidFill><a:schemeClr val="tx1"/></a:solidFill><a:latin typeface="Times New Roman" panose="02020603050405020304" pitchFamily="18" charset="0"/><a:cs typeface="Times New Roman" panose="02020603050405020304" pitchFamily="18" charset="0"/></a:rPr><a:t>Day 0</a:t></a:r></a:p></p:txBody></p:sp><p:sp><p:nvSpPr><p:cNvPr id="12" name="Rectangle 11"><a:extLst><a:ext uri="{FF2B5EF4-FFF2-40B4-BE49-F238E27FC236}"><a16:creationId xmlns:a16="http://schemas.microsoft.com/office/drawing/2014/main" id="{CF6D3358-435A-4693-B284-78DF32A09F74}"/></a:ext></a:extLst></p:cNvPr><p:cNvSpPr/><p:nvPr/></p:nvSpPr><p:spPr><a:xfrm><a:off x="6338361" y="2587914"/><a:ext cx="495572" cy="178787"/></a:xfrm><a:prstGeom prst="rect"><a:avLst/></a:prstGeom><a:ln><a:noFill/></a:ln></p:spPr><p:style><a:lnRef idx="2"><a:schemeClr val="dk1"/></a:lnRef><a:fillRef idx="1"><a:schemeClr val="lt1"/></a:fillRef><a:effectRef idx="0"><a:schemeClr val="dk1"/></a:effectRef><a:fontRef idx="minor"><a:schemeClr val="dk1"/></a:fontRef></p:style><p:txBody><a:bodyPr wrap="none"><a:spAutoFit/></a:bodyPr><a:lstStyle/><a:p><a:pPr algn="ctr"/><a:r><a:rPr lang="en-US" sz="1200" dirty="0"><a:solidFill><a:schemeClr val="tx1"/></a:solidFill><a:latin typeface="Times New Roman" panose="02020603050405020304" pitchFamily="18" charset="0"/><a:cs typeface="Times New Roman" panose="02020603050405020304" pitchFamily="18" charset="0"/></a:rPr><a:t>Day 1</a:t></a:r></a:p></p:txBody></p:sp><p:sp><p:nvSpPr><p:cNvPr id="13" name="Rectangle 12"><a:extLst><a:ext uri="{FF2B5EF4-FFF2-40B4-BE49-F238E27FC236}"><a16:creationId xmlns:a16="http://schemas.microsoft.com/office/drawing/2014/main" id="{D6B9E477-E5B6-4531-AD94-4BCA8718F460}"/></a:ext></a:extLst></p:cNvPr><p:cNvSpPr/><p:nvPr/></p:nvSpPr><p:spPr><a:xfrm><a:off x="6851599" y="2578574"/><a:ext cx="577387" cy="178787"/></a:xfrm><a:prstGeom prst="rect"><a:avLst/></a:prstGeom><a:ln><a:noFill/></a:ln></p:spPr><p:style><a:lnRef idx="2"><a:schemeClr val="dk1"/></a:lnRef><a:fillRef idx="1"><a:schemeClr val="lt1"/></a:fillRef><a:effectRef idx="0"><a:schemeClr val="dk1"/></a:effectRef><a:fontRef idx="minor"><a:schemeClr val="dk1"/></a:fontRef></p:style><p:txBody><a:bodyPr wrap="none"><a:spAutoFit/></a:bodyPr><a:lstStyle/><a:p><a:pPr algn="ctr"/><a:r><a:rPr lang="en-US" sz="1200" dirty="0"><a:solidFill><a:schemeClr val="tx1"/></a:solidFill><a:latin typeface="Times New Roman" panose="02020603050405020304" pitchFamily="18" charset="0"/><a:cs typeface="Times New Roman" panose="02020603050405020304" pitchFamily="18" charset="0"/></a:rPr><a:t>Week 1</a:t></a:r></a:p></p:txBody></p:sp><p:sp><p:nvSpPr><p:cNvPr id="14" name="Rectangle 13"><a:extLst><a:ext uri="{FF2B5EF4-FFF2-40B4-BE49-F238E27FC236}"><a16:creationId xmlns:a16="http://schemas.microsoft.com/office/drawing/2014/main" id="{9D4B1D4A-BA85-47AA-AB4C-AEBA53E36FFE}"/></a:ext></a:extLst></p:cNvPr><p:cNvSpPr/><p:nvPr/></p:nvSpPr><p:spPr><a:xfrm><a:off x="10580519" y="2583276"/><a:ext cx="577387" cy="178787"/></a:xfrm><a:prstGeom prst="rect"><a:avLst/></a:prstGeom><a:ln><a:noFill/></a:ln></p:spPr><p:style><a:lnRef idx="2"><a:schemeClr val="dk1"/></a:lnRef><a:fillRef idx="1"><a:schemeClr val="lt1"/></a:fillRef><a:effectRef idx="0"><a:schemeClr val="dk1"/></a:effectRef><a:fontRef idx="minor"><a:schemeClr val="dk1"/></a:fontRef></p:style><p:txBody><a:bodyPr wrap="none"><a:spAutoFit/></a:bodyPr><a:lstStyle/><a:p><a:pPr algn="ctr"/><a:r><a:rPr lang="en-US" sz="1200" dirty="0"><a:solidFill><a:schemeClr val="tx1"/></a:solidFill><a:latin typeface="Times New Roman" panose="02020603050405020304" pitchFamily="18" charset="0"/><a:cs typeface="Times New Roman" panose="02020603050405020304" pitchFamily="18" charset="0"/></a:rPr><a:t>Week 5</a:t></a:r></a:p></p:txBody></p:sp><p:sp><p:nvSpPr><p:cNvPr id="15" name="Rectangle 14"><a:extLst><a:ext uri="{FF2B5EF4-FFF2-40B4-BE49-F238E27FC236}"><a16:creationId xmlns:a16="http://schemas.microsoft.com/office/drawing/2014/main" id="{E2701962-58D3-4228-873A-90DCB40A1126}"/></a:ext></a:extLst></p:cNvPr><p:cNvSpPr/><p:nvPr/></p:nvSpPr><p:spPr><a:xfrm><a:off x="1033832" y="2578574"/><a:ext cx="865943" cy="178787"/></a:xfrm><a:prstGeom prst="rect"><a:avLst/></a:prstGeom><a:ln><a:noFill/></a:ln></p:spPr><p:style><a:lnRef idx="2"><a:schemeClr val="dk1"/></a:lnRef><a:fillRef idx="1"><a:schemeClr val="lt1"/></a:fillRef><a:effectRef idx="0"><a:schemeClr val="dk1"/></a:effectRef><a:fontRef idx="minor"><a:schemeClr val="dk1"/></a:fontRef></p:style><p:txBody><a:bodyPr wrap="square"><a:spAutoFit/></a:bodyPr><a:lstStyle/><a:p><a:pPr algn="ctr"/><a:r><a:rPr lang="en-US" sz="1200" dirty="0"><a:solidFill><a:schemeClr val="tx1"/></a:solidFill><a:latin typeface="Times New Roman" panose="02020603050405020304" pitchFamily="18" charset="0"/><a:cs typeface="Times New Roman" panose="02020603050405020304" pitchFamily="18" charset="0"/></a:rPr><a:t>Passage1</a:t></a:r></a:p></p:txBody></p:sp><p:sp><p:nvSpPr><p:cNvPr id="16" name="Rectangle 15"><a:extLst><a:ext uri="{FF2B5EF4-FFF2-40B4-BE49-F238E27FC236}"><a16:creationId xmlns:a16="http://schemas.microsoft.com/office/drawing/2014/main" id="{B50F1B61-29FD-42EC-B87E-B5A5E1B1F75B}"/></a:ext></a:extLst></p:cNvPr><p:cNvSpPr/><p:nvPr/></p:nvSpPr><p:spPr><a:xfrm><a:off x="3625696" y="2587914"/><a:ext cx="701108" cy="178787"/></a:xfrm><a:prstGeom prst="rect"><a:avLst/></a:prstGeom><a:ln><a:noFill/></a:ln></p:spPr><p:style><a:lnRef idx="2"><a:schemeClr val="dk1"/></a:lnRef><a:fillRef idx="1"><a:schemeClr val="lt1"/></a:fillRef><a:effectRef idx="0"><a:schemeClr val="dk1"/></a:effectRef><a:fontRef idx="minor"><a:schemeClr val="dk1"/></a:fontRef></p:style><p:txBody><a:bodyPr wrap="none"><a:spAutoFit/></a:bodyPr><a:lstStyle/><a:p><a:pPr algn="ctr"/><a:r><a:rPr lang="en-US" sz="1200" dirty="0"><a:solidFill><a:schemeClr val="tx1"/></a:solidFill><a:latin typeface="Times New Roman" panose="02020603050405020304" pitchFamily="18" charset="0"/><a:cs typeface="Times New Roman" panose="02020603050405020304" pitchFamily="18" charset="0"/></a:rPr><a:t>Passage 3</a:t></a:r></a:p></p:txBody></p:sp></p:grpSp></p:grpSp><p:sp><p:nvSpPr><p:cNvPr id="24" name="Rectangle 23"><a:extLst><a:ext uri="{FF2B5EF4-FFF2-40B4-BE49-F238E27FC236}"><a16:creationId xmlns:a16="http://schemas.microsoft.com/office/drawing/2014/main" id="{F20E5691-E8B8-4E51-B6C6-B40379F71230}"/></a:ext></a:extLst></p:cNvPr><p:cNvSpPr/><p:nvPr/></p:nvSpPr><p:spPr><a:xfrm><a:off x="484613" y="400727"/><a:ext cx="1875835" cy="400110"/></a:xfrm><a:prstGeom prst="rect"><a:avLst/></a:prstGeom></p:spPr><p:txBody><a:bodyPr wrap="none"><a:spAutoFit/></a:bodyPr><a:lstStyle/><a:p><a:pPr algn="just"/><a:r><a:rPr lang="en-US" sz="2000" dirty="0"><a:latin typeface="Times New Roman" panose="02020603050405020304" pitchFamily="18" charset="0"/><a:cs typeface="Times New Roman" panose="02020603050405020304" pitchFamily="18" charset="0"/></a:rPr><a:t>Additional file 1</a:t></a:r></a:p></p:txBody></p:sp></p:spTree><p:extLst><p:ext uri="{BB962C8B-B14F-4D97-AF65-F5344CB8AC3E}"><p14:creationId xmlns:p14="http://schemas.microsoft.com/office/powerpoint/2010/main" val="909243443"/></p:ext></p:extLst></p:cSld><p:clrMapOvr><a:masterClrMapping/></p:clrMapOvr></p:sld></pkg:xmlData></pkg:part><pkg:part pkg:name="/ppt/_rels/presentation.xml.rels" pkg:contentType="application/vnd.openxmlformats-package.relationships+xml" pkg:padding="256"><pkg:xmlData><Relationships xmlns="http://schemas.openxmlformats.org/package/2006/relationships"><Relationship Id="rId3" Type="http://schemas.openxmlformats.org/officeDocument/2006/relationships/notesMaster" Target="notesMasters/notesMaster1.xml"/><Relationship Id="rId7" Type="http://schemas.openxmlformats.org/officeDocument/2006/relationships/tableStyles" Target="tableStyles.xml"/><Relationship Id="rId2" Type="http://schemas.openxmlformats.org/officeDocument/2006/relationships/slide" Target="slides/slide1.xml"/><Relationship Id="rId1" Type="http://schemas.openxmlformats.org/officeDocument/2006/relationships/slideMaster" Target="slideMasters/slideMaster1.xml"/><Relationship Id="rId6" Type="http://schemas.openxmlformats.org/officeDocument/2006/relationships/theme" Target="theme/theme1.xml"/><Relationship Id="rId5" Type="http://schemas.openxmlformats.org/officeDocument/2006/relationships/viewProps" Target="viewProps.xml"/><Relationship Id="rId4" Type="http://schemas.openxmlformats.org/officeDocument/2006/relationships/presProps" Target="presProps.xml"/></Relationships></pkg:xmlData></pkg:part><pkg:part pkg:name="/ppt/slideMasters/slideMaster1.xml" pkg:contentType="application/vnd.openxmlformats-officedocument.presentationml.slideMaster+xml"><pkg:xmlData><p:sldMaster xmlns:a="http://schemas.openxmlformats.org/drawingml/2006/main" xmlns:r="http://schemas.openxmlformats.org/officeDocument/2006/relationships" xmlns:p="http://schemas.openxmlformats.org/presentationml/2006/main"><p:cSld><p:bg><p:bgRef idx="1001"><a:schemeClr val="bg1"/></p:bgRef></p:bg><p:spTree><p:nvGrpSpPr><p:cNvPr id="1" name=""/><p:cNvGrpSpPr/><p:nvPr/></p:nvGrpSpPr><p:grpSpPr><a:xfrm><a:off x="0" y="0"/><a:ext cx="0" cy="0"/><a:chOff x="0" y="0"/><a:chExt cx="0" cy="0"/></a:xfrm></p:grpSpPr><p:sp><p:nvSpPr><p:cNvPr id="2" name="Title Placeholder 1"><a:extLst><a:ext uri="{FF2B5EF4-FFF2-40B4-BE49-F238E27FC236}"><a16:creationId xmlns:a16="http://schemas.microsoft.com/office/drawing/2014/main" id="{4D998897-2D29-4B99-A989-A4697D834E7F}"/></a:ext></a:extLst></p:cNvPr><p:cNvSpPr><a:spLocks noGrp="1"/></p:cNvSpPr><p:nvPr><p:ph type="title"/></p:nvPr></p:nvSpPr><p:spPr><a:xfrm><a:off x="838200" y="365125"/><a:ext cx="10515600" cy="1325563"/></a:xfrm><a:prstGeom prst="rect"><a:avLst/></a:prstGeom></p:spPr><p:txBody><a:bodyPr vert="horz" lIns="91440" tIns="45720" rIns="91440" bIns="45720" rtlCol="0" anchor="ctr"><a:normAutofit/></a:bodyPr><a:lstStyle/><a:p><a:r><a:rPr lang="en-US"/><a:t>Click to edit Master title style</a:t></a:r></a:p></p:txBody></p:sp><p:sp><p:nvSpPr><p:cNvPr id="3" name="Text Placeholder 2"><a:extLst><a:ext uri="{FF2B5EF4-FFF2-40B4-BE49-F238E27FC236}"><a16:creationId xmlns:a16="http://schemas.microsoft.com/office/drawing/2014/main" id="{26A7E572-7FB3-4494-847A-05D2FAFCEC2A}"/></a:ext></a:extLst></p:cNvPr><p:cNvSpPr><a:spLocks noGrp="1"/></p:cNvSpPr><p:nvPr><p:ph type="body" idx="1"/></p:nvPr></p:nvSpPr><p:spPr><a:xfrm><a:off x="838200" y="1825625"/><a:ext cx="10515600" cy="4351338"/></a:xfrm><a:prstGeom prst="rect"><a:avLst/></a:prstGeom></p:spPr><p:txBody><a:bodyPr vert="horz" lIns="91440" tIns="45720" rIns="91440" bIns="45720" rtlCol="0"><a:normAutofit/></a:bodyPr><a:lstStyle/><a:p><a:pPr lvl="0"/><a:r><a:rPr lang="en-US"/><a:t>Click to edit Master text styles</a:t></a:r></a:p><a:p><a:pPr lvl="1"/><a:r><a:rPr lang="en-US"/><a:t>Second level</a:t></a:r></a:p><a:p><a:pPr lvl="2"/><a:r><a:rPr lang="en-US"/><a:t>Third level</a:t></a:r></a:p><a:p><a:pPr lvl="3"/><a:r><a:rPr lang="en-US"/><a:t>Fourth level</a:t></a:r></a:p><a:p><a:pPr lvl="4"/><a:r><a:rPr lang="en-US"/><a:t>Fifth level</a:t></a:r></a:p></p:txBody></p:sp><p:sp><p:nvSpPr><p:cNvPr id="4" name="Date Placeholder 3"><a:extLst><a:ext uri="{FF2B5EF4-FFF2-40B4-BE49-F238E27FC236}"><a16:creationId xmlns:a16="http://schemas.microsoft.com/office/drawing/2014/main" id="{54DE270A-7580-4EF0-90A3-75698339AE62}"/></a:ext></a:extLst></p:cNvPr><p:cNvSpPr><a:spLocks noGrp="1"/></p:cNvSpPr><p:nvPr><p:ph type="dt" sz="half" idx="2"/></p:nvPr></p:nvSpPr><p:spPr><a:xfrm><a:off x="838200" y="6356350"/><a:ext cx="2743200" cy="365125"/></a:xfrm><a:prstGeom prst="rect"><a:avLst/></a:prstGeom></p:spPr><p:txBody><a:bodyPr vert="horz" lIns="91440" tIns="45720" rIns="91440" bIns="45720" rtlCol="0" anchor="ctr"/><a:lstStyle><a:lvl1pPr algn="l"><a:defRPr sz="1200"><a:solidFill><a:schemeClr val="tx1"><a:tint val="75000"/></a:schemeClr></a:solidFill></a:defRPr></a:lvl1pPr></a:lstStyle><a:p><a:fld id="{86701331-99A0-4064-BDD5-E31562FF664F}" type="datetimeFigureOut"><a:rPr lang="en-US" smtClean="0"/><a:t>6/2/2020</a:t></a:fld><a:endParaRPr lang="en-US"/></a:p></p:txBody></p:sp><p:sp><p:nvSpPr><p:cNvPr id="5" name="Footer Placeholder 4"><a:extLst><a:ext uri="{FF2B5EF4-FFF2-40B4-BE49-F238E27FC236}"><a16:creationId xmlns:a16="http://schemas.microsoft.com/office/drawing/2014/main" id="{E3AE7332-2C06-48A4-B29A-A67E5300B6BE}"/></a:ext></a:extLst></p:cNvPr><p:cNvSpPr><a:spLocks noGrp="1"/></p:cNvSpPr><p:nvPr><p:ph type="ftr" sz="quarter" idx="3"/></p:nvPr></p:nvSpPr><p:spPr><a:xfrm><a:off x="4038600" y="6356350"/><a:ext cx="4114800" cy="365125"/></a:xfrm><a:prstGeom prst="rect"><a:avLst/></a:prstGeom></p:spPr><p:txBody><a:bodyPr vert="horz" lIns="91440" tIns="45720" rIns="91440" bIns="45720" rtlCol="0" anchor="ctr"/><a:lstStyle><a:lvl1pPr algn="ctr"><a:defRPr sz="1200"><a:solidFill><a:schemeClr val="tx1"><a:tint val="75000"/></a:schemeClr></a:solidFill></a:defRPr></a:lvl1pPr></a:lstStyle><a:p><a:endParaRPr lang="en-US"/></a:p></p:txBody></p:sp><p:sp><p:nvSpPr><p:cNvPr id="6" name="Slide Number Placeholder 5"><a:extLst><a:ext uri="{FF2B5EF4-FFF2-40B4-BE49-F238E27FC236}"><a16:creationId xmlns:a16="http://schemas.microsoft.com/office/drawing/2014/main" id="{D49BF2A8-983F-4B4C-ACD2-46157C938E7F}"/></a:ext></a:extLst></p:cNvPr><p:cNvSpPr><a:spLocks noGrp="1"/></p:cNvSpPr><p:nvPr><p:ph type="sldNum" sz="quarter" idx="4"/></p:nvPr></p:nvSpPr><p:spPr><a:xfrm><a:off x="8610600" y="6356350"/><a:ext cx="2743200" cy="365125"/></a:xfrm><a:prstGeom prst="rect"><a:avLst/></a:prstGeom></p:spPr><p:txBody><a:bodyPr vert="horz" lIns="91440" tIns="45720" rIns="91440" bIns="45720" rtlCol="0" anchor="ctr"/><a:lstStyle><a:lvl1pPr algn="r"><a:defRPr sz="1200"><a:solidFill><a:schemeClr val="tx1"><a:tint val="75000"/></a:schemeClr></a:solidFill></a:defRPr></a:lvl1pPr></a:lstStyle><a:p><a:fld id="{FE97E76F-7DE0-4717-AE24-CD04276DEC3E}" type="slidenum"><a:rPr lang="en-US" smtClean="0"/><a:t>‹#›</a:t></a:fld><a:endParaRPr lang="en-US"/></a:p></p:txBody></p:sp></p:spTree><p:extLst><p:ext uri="{BB962C8B-B14F-4D97-AF65-F5344CB8AC3E}"><p14:creationId xmlns:p14="http://schemas.microsoft.com/office/powerpoint/2010/main" val="911097356"/></p:ext></p:extLst></p:cSld><p:clrMap bg1="lt1" tx1="dk1" bg2="lt2" tx2="dk2" accent1="accent1" accent2="accent2" accent3="accent3" accent4="accent4" accent5="accent5" accent6="accent6" hlink="hlink" folHlink="folHlink"/><p:sldLayoutIdLst><p:sldLayoutId id="2147483649" r:id="rId1"/><p:sldLayoutId id="2147483650" r:id="rId2"/><p:sldLayoutId id="2147483651" r:id="rId3"/><p:sldLayoutId id="2147483652" r:id="rId4"/><p:sldLayoutId id="2147483653" r:id="rId5"/><p:sldLayoutId id="2147483654" r:id="rId6"/><p:sldLayoutId id="2147483655" r:id="rId7"/><p:sldLayoutId id="2147483656" r:id="rId8"/><p:sldLayoutId id="2147483657" r:id="rId9"/><p:sldLayoutId id="2147483658" r:id="rId10"/><p:sldLayoutId id="2147483659" r:id="rId11"/></p:sldLayoutIdLst><p:txStyles><p:titleStyle><a:lvl1pPr algn="l" defTabSz="914400" rtl="0" eaLnBrk="1" latinLnBrk="0" hangingPunct="1"><a:lnSpc><a:spcPct val="90000"/></a:lnSpc><a:spcBef><a:spcPct val="0"/></a:spcBef><a:buNone/><a:defRPr sz="4400" kern="1200"><a:solidFill><a:schemeClr val="tx1"/></a:solidFill><a:latin typeface="+mj-lt"/><a:ea typeface="+mj-ea"/><a:cs typeface="+mj-cs"/></a:defRPr></a:lvl1pPr></p:titleStyle><p:bodyStyle><a:lvl1pPr marL="228600" indent="-228600" algn="l" defTabSz="914400" rtl="0" eaLnBrk="1" latinLnBrk="0" hangingPunct="1"><a:lnSpc><a:spcPct val="90000"/></a:lnSpc><a:spcBef><a:spcPts val="1000"/></a:spcBef><a:buFont typeface="Arial" panose="020B0604020202020204" pitchFamily="34" charset="0"/><a:buChar char="•"/><a:defRPr sz="2800" kern="1200"><a:solidFill><a:schemeClr val="tx1"/></a:solidFill><a:latin typeface="+mn-lt"/><a:ea typeface="+mn-ea"/><a:cs typeface="+mn-cs"/></a:defRPr></a:lvl1pPr><a:lvl2pPr marL="685800" indent="-228600" algn="l" defTabSz="914400" rtl="0" eaLnBrk="1" latinLnBrk="0" hangingPunct="1"><a:lnSpc><a:spcPct val="90000"/></a:lnSpc><a:spcBef><a:spcPts val="500"/></a:spcBef><a:buFont typeface="Arial" panose="020B0604020202020204" pitchFamily="34" charset="0"/><a:buChar char="•"/><a:defRPr sz="2400" kern="1200"><a:solidFill><a:schemeClr val="tx1"/></a:solidFill><a:latin typeface="+mn-lt"/><a:ea typeface="+mn-ea"/><a:cs typeface="+mn-cs"/></a:defRPr></a:lvl2pPr><a:lvl3pPr marL="1143000" indent="-228600" algn="l" defTabSz="914400" rtl="0" eaLnBrk="1" latinLnBrk="0" hangingPunct="1"><a:lnSpc><a:spcPct val="90000"/></a:lnSpc><a:spcBef><a:spcPts val="500"/></a:spcBef><a:buFont typeface="Arial" panose="020B0604020202020204" pitchFamily="34" charset="0"/><a:buChar char="•"/><a:defRPr sz="2000" kern="1200"><a:solidFill><a:schemeClr val="tx1"/></a:solidFill><a:latin typeface="+mn-lt"/><a:ea typeface="+mn-ea"/><a:cs typeface="+mn-cs"/></a:defRPr></a:lvl3pPr><a:lvl4pPr marL="1600200" indent="-228600" algn="l" defTabSz="914400" rtl="0" eaLnBrk="1" latinLnBrk="0" hangingPunct="1"><a:lnSpc><a:spcPct val="90000"/></a:lnSpc><a:spcBef><a:spcPts val="500"/></a:spcBef><a:buFont typeface="Arial" panose="020B0604020202020204" pitchFamily="34" charset="0"/><a:buChar char="•"/><a:defRPr sz="1800" kern="1200"><a:solidFill><a:schemeClr val="tx1"/></a:solidFill><a:latin typeface="+mn-lt"/><a:ea typeface="+mn-ea"/><a:cs typeface="+mn-cs"/></a:defRPr></a:lvl4pPr><a:lvl5pPr marL="2057400" indent="-228600" algn="l" defTabSz="914400" rtl="0" eaLnBrk="1" latinLnBrk="0" hangingPunct="1"><a:lnSpc><a:spcPct val="90000"/></a:lnSpc><a:spcBef><a:spcPts val="500"/></a:spcBef><a:buFont typeface="Arial" panose="020B0604020202020204" pitchFamily="34" charset="0"/><a:buChar char="•"/><a:defRPr sz="1800" kern="1200"><a:solidFill><a:schemeClr val="tx1"/></a:solidFill><a:latin typeface="+mn-lt"/><a:ea typeface="+mn-ea"/><a:cs typeface="+mn-cs"/></a:defRPr></a:lvl5pPr><a:lvl6pPr marL="2514600" indent="-228600" algn="l" defTabSz="914400" rtl="0" eaLnBrk="1" latinLnBrk="0" hangingPunct="1"><a:lnSpc><a:spcPct val="90000"/></a:lnSpc><a:spcBef><a:spcPts val="500"/></a:spcBef><a:buFont typeface="Arial" panose="020B0604020202020204" pitchFamily="34" charset="0"/><a:buChar char="•"/><a:defRPr sz="1800" kern="1200"><a:solidFill><a:schemeClr val="tx1"/></a:solidFill><a:latin typeface="+mn-lt"/><a:ea typeface="+mn-ea"/><a:cs typeface="+mn-cs"/></a:defRPr></a:lvl6pPr><a:lvl7pPr marL="2971800" indent="-228600" algn="l" defTabSz="914400" rtl="0" eaLnBrk="1" latinLnBrk="0" hangingPunct="1"><a:lnSpc><a:spcPct val="90000"/></a:lnSpc><a:spcBef><a:spcPts val="500"/></a:spcBef><a:buFont typeface="Arial" panose="020B0604020202020204" pitchFamily="34" charset="0"/><a:buChar char="•"/><a:defRPr sz="1800" kern="1200"><a:solidFill><a:schemeClr val="tx1"/></a:solidFill><a:latin typeface="+mn-lt"/><a:ea typeface="+mn-ea"/><a:cs typeface="+mn-cs"/></a:defRPr></a:lvl7pPr><a:lvl8pPr marL="3429000" indent="-228600" algn="l" defTabSz="914400" rtl="0" eaLnBrk="1" latinLnBrk="0" hangingPunct="1"><a:lnSpc><a:spcPct val="90000"/></a:lnSpc><a:spcBef><a:spcPts val="500"/></a:spcBef><a:buFont typeface="Arial" panose="020B0604020202020204" pitchFamily="34" charset="0"/><a:buChar char="•"/><a:defRPr sz="1800" kern="1200"><a:solidFill><a:schemeClr val="tx1"/></a:solidFill><a:latin typeface="+mn-lt"/><a:ea typeface="+mn-ea"/><a:cs typeface="+mn-cs"/></a:defRPr></a:lvl8pPr><a:lvl9pPr marL="3886200" indent="-228600" algn="l" defTabSz="914400" rtl="0" eaLnBrk="1" latinLnBrk="0" hangingPunct="1"><a:lnSpc><a:spcPct val="90000"/></a:lnSpc><a:spcBef><a:spcPts val="500"/></a:spcBef><a:buFont typeface="Arial" panose="020B0604020202020204" pitchFamily="34" charset="0"/><a:buChar char="•"/><a:defRPr sz="1800" kern="1200"><a:solidFill><a:schemeClr val="tx1"/></a:solidFill><a:latin typeface="+mn-lt"/><a:ea typeface="+mn-ea"/><a:cs typeface="+mn-cs"/></a:defRPr></a:lvl9pPr></p:bodyStyle><p:otherStyle><a:defPPr><a:defRPr lang="en-US"/></a:defPPr><a:lvl1pPr marL="0" algn="l" defTabSz="914400" rtl="0" eaLnBrk="1" latinLnBrk="0" hangingPunct="1"><a:defRPr sz="1800" kern="1200"><a:solidFill><a:schemeClr val="tx1"/></a:solidFill><a:latin typeface="+mn-lt"/><a:ea typeface="+mn-ea"/><a:cs typeface="+mn-cs"/></a:defRPr></a:lvl1pPr><a:lvl2pPr marL="457200" algn="l" defTabSz="914400" rtl="0" eaLnBrk="1" latinLnBrk="0" hangingPunct="1"><a:defRPr sz="1800" kern="1200"><a:solidFill><a:schemeClr val="tx1"/></a:solidFill><a:latin typeface="+mn-lt"/><a:ea typeface="+mn-ea"/><a:cs typeface="+mn-cs"/></a:defRPr></a:lvl2pPr><a:lvl3pPr marL="914400" algn="l" defTabSz="914400" rtl="0" eaLnBrk="1" latinLnBrk="0" hangingPunct="1"><a:defRPr sz="1800" kern="1200"><a:solidFill><a:schemeClr val="tx1"/></a:solidFill><a:latin typeface="+mn-lt"/><a:ea typeface="+mn-ea"/><a:cs typeface="+mn-cs"/></a:defRPr></a:lvl3pPr><a:lvl4pPr marL="1371600" algn="l" defTabSz="914400" rtl="0" eaLnBrk="1" latinLnBrk="0" hangingPunct="1"><a:defRPr sz="1800" kern="1200"><a:solidFill><a:schemeClr val="tx1"/></a:solidFill><a:latin typeface="+mn-lt"/><a:ea typeface="+mn-ea"/><a:cs typeface="+mn-cs"/></a:defRPr></a:lvl4pPr><a:lvl5pPr marL="1828800" algn="l" defTabSz="914400" rtl="0" eaLnBrk="1" latinLnBrk="0" hangingPunct="1"><a:defRPr sz="1800" kern="1200"><a:solidFill><a:schemeClr val="tx1"/></a:solidFill><a:latin typeface="+mn-lt"/><a:ea typeface="+mn-ea"/><a:cs typeface="+mn-cs"/></a:defRPr></a:lvl5pPr><a:lvl6pPr marL="2286000" algn="l" defTabSz="914400" rtl="0" eaLnBrk="1" latinLnBrk="0" hangingPunct="1"><a:defRPr sz="1800" kern="1200"><a:solidFill><a:schemeClr val="tx1"/></a:solidFill><a:latin typeface="+mn-lt"/><a:ea typeface="+mn-ea"/><a:cs typeface="+mn-cs"/></a:defRPr></a:lvl6pPr><a:lvl7pPr marL="2743200" algn="l" defTabSz="914400" rtl="0" eaLnBrk="1" latinLnBrk="0" hangingPunct="1"><a:defRPr sz="1800" kern="1200"><a:solidFill><a:schemeClr val="tx1"/></a:solidFill><a:latin typeface="+mn-lt"/><a:ea typeface="+mn-ea"/><a:cs typeface="+mn-cs"/></a:defRPr></a:lvl7pPr><a:lvl8pPr marL="3200400" algn="l" defTabSz="914400" rtl="0" eaLnBrk="1" latinLnBrk="0" hangingPunct="1"><a:defRPr sz="1800" kern="1200"><a:solidFill><a:schemeClr val="tx1"/></a:solidFill><a:latin typeface="+mn-lt"/><a:ea typeface="+mn-ea"/><a:cs typeface="+mn-cs"/></a:defRPr></a:lvl8pPr><a:lvl9pPr marL="3657600" algn="l" defTabSz="914400" rtl="0" eaLnBrk="1" latinLnBrk="0" hangingPunct="1"><a:defRPr sz="1800" kern="1200"><a:solidFill><a:schemeClr val="tx1"/></a:solidFill><a:latin typeface="+mn-lt"/><a:ea typeface="+mn-ea"/><a:cs typeface="+mn-cs"/></a:defRPr></a:lvl9pPr></p:otherStyle></p:txStyles></p:sldMaster></pkg:xmlData></pkg:part><pkg:part pkg:name="/ppt/slideLayouts/_rels/slideLayout11.xml.rels" pkg:contentType="application/vnd.openxmlformats-package.relationships+xml"><pkg:xmlData><Relationships xmlns="http://schemas.openxmlformats.org/package/2006/relationships"><Relationship Id="rId1" Type="http://schemas.openxmlformats.org/officeDocument/2006/relationships/slideMaster" Target="../slideMasters/slideMaster1.xml"/></Relationships></pkg:xmlData></pkg:part><pkg:part pkg:name="/ppt/notesSlides/_rels/notesSlide1.xml.rels" pkg:contentType="application/vnd.openxmlformats-package.relationships+xml"><pkg:xmlData><Relationships xmlns="http://schemas.openxmlformats.org/package/2006/relationships"><Relationship Id="rId2" Type="http://schemas.openxmlformats.org/officeDocument/2006/relationships/slide" Target="../slides/slide1.xml"/><Relationship Id="rId1" Type="http://schemas.openxmlformats.org/officeDocument/2006/relationships/notesMaster" Target="../notesMasters/notesMaster1.xml"/></Relationships></pkg:xmlData></pkg:part><pkg:part pkg:name="/ppt/slideLayouts/slideLayout3.xml" pkg:contentType="application/vnd.openxmlformats-officedocument.presentationml.slideLayout+xml"><pkg:xmlData><p:sldLayout xmlns:a="http://schemas.openxmlformats.org/drawingml/2006/main" xmlns:r="http://schemas.openxmlformats.org/officeDocument/2006/relationships" xmlns:p="http://schemas.openxmlformats.org/presentationml/2006/main" type="secHead" preserve="1"><p:cSld name="Section Header"><p:spTree><p:nvGrpSpPr><p:cNvPr id="1" name=""/><p:cNvGrpSpPr/><p:nvPr/></p:nvGrpSpPr><p:grpSpPr><a:xfrm><a:off x="0" y="0"/><a:ext cx="0" cy="0"/><a:chOff x="0" y="0"/><a:chExt cx="0" cy="0"/></a:xfrm></p:grpSpPr><p:sp><p:nvSpPr><p:cNvPr id="2" name="Title 1"><a:extLst><a:ext uri="{FF2B5EF4-FFF2-40B4-BE49-F238E27FC236}"><a16:creationId xmlns:a16="http://schemas.microsoft.com/office/drawing/2014/main" id="{12BB6A45-2786-4EC3-AFA4-D315AE2EACB3}"/></a:ext></a:extLst></p:cNvPr><p:cNvSpPr><a:spLocks noGrp="1"/></p:cNvSpPr><p:nvPr><p:ph type="title"/></p:nvPr></p:nvSpPr><p:spPr><a:xfrm><a:off x="831850" y="1709738"/><a:ext cx="10515600" cy="2852737"/></a:xfrm></p:spPr><p:txBody><a:bodyPr anchor="b"/><a:lstStyle><a:lvl1pPr><a:defRPr sz="6000"/></a:lvl1pPr></a:lstStyle><a:p><a:r><a:rPr lang="en-US"/><a:t>Click to edit Master title style</a:t></a:r></a:p></p:txBody></p:sp><p:sp><p:nvSpPr><p:cNvPr id="3" name="Text Placeholder 2"><a:extLst><a:ext uri="{FF2B5EF4-FFF2-40B4-BE49-F238E27FC236}"><a16:creationId xmlns:a16="http://schemas.microsoft.com/office/drawing/2014/main" id="{900B0503-23AF-4C7A-94E1-908BDC67BB77}"/></a:ext></a:extLst></p:cNvPr><p:cNvSpPr><a:spLocks noGrp="1"/></p:cNvSpPr><p:nvPr><p:ph type="body" idx="1"/></p:nvPr></p:nvSpPr><p:spPr><a:xfrm><a:off x="831850" y="4589463"/><a:ext cx="10515600" cy="1500187"/></a:xfrm></p:spPr><p:txBody><a:bodyPr/><a:lstStyle><a:lvl1pPr marL="0" indent="0"><a:buNone/><a:defRPr sz="2400"><a:solidFill><a:schemeClr val="tx1"><a:tint val="75000"/></a:schemeClr></a:solidFill></a:defRPr></a:lvl1pPr><a:lvl2pPr marL="457200" indent="0"><a:buNone/><a:defRPr sz="2000"><a:solidFill><a:schemeClr val="tx1"><a:tint val="75000"/></a:schemeClr></a:solidFill></a:defRPr></a:lvl2pPr><a:lvl3pPr marL="914400" indent="0"><a:buNone/><a:defRPr sz="1800"><a:solidFill><a:schemeClr val="tx1"><a:tint val="75000"/></a:schemeClr></a:solidFill></a:defRPr></a:lvl3pPr><a:lvl4pPr marL="1371600" indent="0"><a:buNone/><a:defRPr sz="1600"><a:solidFill><a:schemeClr val="tx1"><a:tint val="75000"/></a:schemeClr></a:solidFill></a:defRPr></a:lvl4pPr><a:lvl5pPr marL="1828800" indent="0"><a:buNone/><a:defRPr sz="1600"><a:solidFill><a:schemeClr val="tx1"><a:tint val="75000"/></a:schemeClr></a:solidFill></a:defRPr></a:lvl5pPr><a:lvl6pPr marL="2286000" indent="0"><a:buNone/><a:defRPr sz="1600"><a:solidFill><a:schemeClr val="tx1"><a:tint val="75000"/></a:schemeClr></a:solidFill></a:defRPr></a:lvl6pPr><a:lvl7pPr marL="2743200" indent="0"><a:buNone/><a:defRPr sz="1600"><a:solidFill><a:schemeClr val="tx1"><a:tint val="75000"/></a:schemeClr></a:solidFill></a:defRPr></a:lvl7pPr><a:lvl8pPr marL="3200400" indent="0"><a:buNone/><a:defRPr sz="1600"><a:solidFill><a:schemeClr val="tx1"><a:tint val="75000"/></a:schemeClr></a:solidFill></a:defRPr></a:lvl8pPr><a:lvl9pPr marL="3657600" indent="0"><a:buNone/><a:defRPr sz="1600"><a:solidFill><a:schemeClr val="tx1"><a:tint val="75000"/></a:schemeClr></a:solidFill></a:defRPr></a:lvl9pPr></a:lstStyle><a:p><a:pPr lvl="0"/><a:r><a:rPr lang="en-US"/><a:t>Click to edit Master text styles</a:t></a:r></a:p></p:txBody></p:sp><p:sp><p:nvSpPr><p:cNvPr id="4" name="Date Placeholder 3"><a:extLst><a:ext uri="{FF2B5EF4-FFF2-40B4-BE49-F238E27FC236}"><a16:creationId xmlns:a16="http://schemas.microsoft.com/office/drawing/2014/main" id="{8D90E65C-1B94-4126-AB5A-3C87723EB59D}"/></a:ext></a:extLst></p:cNvPr><p:cNvSpPr><a:spLocks noGrp="1"/></p:cNvSpPr><p:nvPr><p:ph type="dt" sz="half" idx="10"/></p:nvPr></p:nvSpPr><p:spPr/><p:txBody><a:bodyPr/><a:lstStyle/><a:p><a:fld id="{86701331-99A0-4064-BDD5-E31562FF664F}" type="datetimeFigureOut"><a:rPr lang="en-US" smtClean="0"/><a:t>6/2/2020</a:t></a:fld><a:endParaRPr lang="en-US"/></a:p></p:txBody></p:sp><p:sp><p:nvSpPr><p:cNvPr id="5" name="Footer Placeholder 4"><a:extLst><a:ext uri="{FF2B5EF4-FFF2-40B4-BE49-F238E27FC236}"><a16:creationId xmlns:a16="http://schemas.microsoft.com/office/drawing/2014/main" id="{C5F032A0-7E4C-4768-9E56-7938BEDEFC5B}"/></a:ext></a:extLst></p:cNvPr><p:cNvSpPr><a:spLocks noGrp="1"/></p:cNvSpPr><p:nvPr><p:ph type="ftr" sz="quarter" idx="11"/></p:nvPr></p:nvSpPr><p:spPr/><p:txBody><a:bodyPr/><a:lstStyle/><a:p><a:endParaRPr lang="en-US"/></a:p></p:txBody></p:sp><p:sp><p:nvSpPr><p:cNvPr id="6" name="Slide Number Placeholder 5"><a:extLst><a:ext uri="{FF2B5EF4-FFF2-40B4-BE49-F238E27FC236}"><a16:creationId xmlns:a16="http://schemas.microsoft.com/office/drawing/2014/main" id="{3675CDD3-964A-41C0-B58F-A69F11A32CDF}"/></a:ext></a:extLst></p:cNvPr><p:cNvSpPr><a:spLocks noGrp="1"/></p:cNvSpPr><p:nvPr><p:ph type="sldNum" sz="quarter" idx="12"/></p:nvPr></p:nvSpPr><p:spPr/><p:txBody><a:bodyPr/><a:lstStyle/><a:p><a:fld id="{FE97E76F-7DE0-4717-AE24-CD04276DEC3E}" type="slidenum"><a:rPr lang="en-US" smtClean="0"/><a:t>‹#›</a:t></a:fld><a:endParaRPr lang="en-US"/></a:p></p:txBody></p:sp></p:spTree><p:extLst><p:ext uri="{BB962C8B-B14F-4D97-AF65-F5344CB8AC3E}"><p14:creationId xmlns:p14="http://schemas.microsoft.com/office/powerpoint/2010/main" val="4246864446"/></p:ext></p:extLst></p:cSld><p:clrMapOvr><a:masterClrMapping/></p:clrMapOvr></p:sldLayout></pkg:xmlData></pkg:part><pkg:part pkg:name="/ppt/slideLayouts/_rels/slideLayout8.xml.rels" pkg:contentType="application/vnd.openxmlformats-package.relationships+xml"><pkg:xmlData><Relationships xmlns="http://schemas.openxmlformats.org/package/2006/relationships"><Relationship Id="rId1" Type="http://schemas.openxmlformats.org/officeDocument/2006/relationships/slideMaster" Target="../slideMasters/slideMaster1.xml"/></Relationships></pkg:xmlData></pkg:part><pkg:part pkg:name="/ppt/slideLayouts/slideLayout1.xml" pkg:contentType="application/vnd.openxmlformats-officedocument.presentationml.slideLayout+xml"><pkg:xmlData><p:sldLayout xmlns:a="http://schemas.openxmlformats.org/drawingml/2006/main" xmlns:r="http://schemas.openxmlformats.org/officeDocument/2006/relationships" xmlns:p="http://schemas.openxmlformats.org/presentationml/2006/main" type="title" preserve="1"><p:cSld name="Title Slide"><p:spTree><p:nvGrpSpPr><p:cNvPr id="1" name=""/><p:cNvGrpSpPr/><p:nvPr/></p:nvGrpSpPr><p:grpSpPr><a:xfrm><a:off x="0" y="0"/><a:ext cx="0" cy="0"/><a:chOff x="0" y="0"/><a:chExt cx="0" cy="0"/></a:xfrm></p:grpSpPr><p:sp><p:nvSpPr><p:cNvPr id="2" name="Title 1"><a:extLst><a:ext uri="{FF2B5EF4-FFF2-40B4-BE49-F238E27FC236}"><a16:creationId xmlns:a16="http://schemas.microsoft.com/office/drawing/2014/main" id="{7BFD2D9C-FF06-4CE9-A3E0-4B3AAB0E7262}"/></a:ext></a:extLst></p:cNvPr><p:cNvSpPr><a:spLocks noGrp="1"/></p:cNvSpPr><p:nvPr><p:ph type="ctrTitle"/></p:nvPr></p:nvSpPr><p:spPr><a:xfrm><a:off x="1524000" y="1122363"/><a:ext cx="9144000" cy="2387600"/></a:xfrm></p:spPr><p:txBody><a:bodyPr anchor="b"/><a:lstStyle><a:lvl1pPr algn="ctr"><a:defRPr sz="6000"/></a:lvl1pPr></a:lstStyle><a:p><a:r><a:rPr lang="en-US"/><a:t>Click to edit Master title style</a:t></a:r></a:p></p:txBody></p:sp><p:sp><p:nvSpPr><p:cNvPr id="3" name="Subtitle 2"><a:extLst><a:ext uri="{FF2B5EF4-FFF2-40B4-BE49-F238E27FC236}"><a16:creationId xmlns:a16="http://schemas.microsoft.com/office/drawing/2014/main" id="{6D509E64-5346-4825-BA8B-989D211F39FD}"/></a:ext></a:extLst></p:cNvPr><p:cNvSpPr><a:spLocks noGrp="1"/></p:cNvSpPr><p:nvPr><p:ph type="subTitle" idx="1"/></p:nvPr></p:nvSpPr><p:spPr><a:xfrm><a:off x="1524000" y="3602038"/><a:ext cx="9144000" cy="1655762"/></a:xfrm></p:spPr><p:txBody><a:bodyPr/><a:lstStyle><a:lvl1pPr marL="0" indent="0" algn="ctr"><a:buNone/><a:defRPr sz="2400"/></a:lvl1pPr><a:lvl2pPr marL="457200" indent="0" algn="ctr"><a:buNone/><a:defRPr sz="2000"/></a:lvl2pPr><a:lvl3pPr marL="914400" indent="0" algn="ctr"><a:buNone/><a:defRPr sz="1800"/></a:lvl3pPr><a:lvl4pPr marL="1371600" indent="0" algn="ctr"><a:buNone/><a:defRPr sz="1600"/></a:lvl4pPr><a:lvl5pPr marL="1828800" indent="0" algn="ctr"><a:buNone/><a:defRPr sz="1600"/></a:lvl5pPr><a:lvl6pPr marL="2286000" indent="0" algn="ctr"><a:buNone/><a:defRPr sz="1600"/></a:lvl6pPr><a:lvl7pPr marL="2743200" indent="0" algn="ctr"><a:buNone/><a:defRPr sz="1600"/></a:lvl7pPr><a:lvl8pPr marL="3200400" indent="0" algn="ctr"><a:buNone/><a:defRPr sz="1600"/></a:lvl8pPr><a:lvl9pPr marL="3657600" indent="0" algn="ctr"><a:buNone/><a:defRPr sz="1600"/></a:lvl9pPr></a:lstStyle><a:p><a:r><a:rPr lang="en-US"/><a:t>Click to edit Master subtitle style</a:t></a:r></a:p></p:txBody></p:sp><p:sp><p:nvSpPr><p:cNvPr id="4" name="Date Placeholder 3"><a:extLst><a:ext uri="{FF2B5EF4-FFF2-40B4-BE49-F238E27FC236}"><a16:creationId xmlns:a16="http://schemas.microsoft.com/office/drawing/2014/main" id="{5903355C-8AA3-49F5-A0CB-75181BB7B7A9}"/></a:ext></a:extLst></p:cNvPr><p:cNvSpPr><a:spLocks noGrp="1"/></p:cNvSpPr><p:nvPr><p:ph type="dt" sz="half" idx="10"/></p:nvPr></p:nvSpPr><p:spPr/><p:txBody><a:bodyPr/><a:lstStyle/><a:p><a:fld id="{86701331-99A0-4064-BDD5-E31562FF664F}" type="datetimeFigureOut"><a:rPr lang="en-US" smtClean="0"/><a:t>6/2/2020</a:t></a:fld><a:endParaRPr lang="en-US"/></a:p></p:txBody></p:sp><p:sp><p:nvSpPr><p:cNvPr id="5" name="Footer Placeholder 4"><a:extLst><a:ext uri="{FF2B5EF4-FFF2-40B4-BE49-F238E27FC236}"><a16:creationId xmlns:a16="http://schemas.microsoft.com/office/drawing/2014/main" id="{F337ACE3-140C-4176-A50E-C154F38B1EB9}"/></a:ext></a:extLst></p:cNvPr><p:cNvSpPr><a:spLocks noGrp="1"/></p:cNvSpPr><p:nvPr><p:ph type="ftr" sz="quarter" idx="11"/></p:nvPr></p:nvSpPr><p:spPr/><p:txBody><a:bodyPr/><a:lstStyle/><a:p><a:endParaRPr lang="en-US"/></a:p></p:txBody></p:sp><p:sp><p:nvSpPr><p:cNvPr id="6" name="Slide Number Placeholder 5"><a:extLst><a:ext uri="{FF2B5EF4-FFF2-40B4-BE49-F238E27FC236}"><a16:creationId xmlns:a16="http://schemas.microsoft.com/office/drawing/2014/main" id="{39168840-A1C6-4F91-8CD8-DAA7634E4F94}"/></a:ext></a:extLst></p:cNvPr><p:cNvSpPr><a:spLocks noGrp="1"/></p:cNvSpPr><p:nvPr><p:ph type="sldNum" sz="quarter" idx="12"/></p:nvPr></p:nvSpPr><p:spPr/><p:txBody><a:bodyPr/><a:lstStyle/><a:p><a:fld id="{FE97E76F-7DE0-4717-AE24-CD04276DEC3E}" type="slidenum"><a:rPr lang="en-US" smtClean="0"/><a:t>‹#›</a:t></a:fld><a:endParaRPr lang="en-US"/></a:p></p:txBody></p:sp></p:spTree><p:extLst><p:ext uri="{BB962C8B-B14F-4D97-AF65-F5344CB8AC3E}"><p14:creationId xmlns:p14="http://schemas.microsoft.com/office/powerpoint/2010/main" val="1948474681"/></p:ext></p:extLst></p:cSld><p:clrMapOvr><a:masterClrMapping/></p:clrMapOvr></p:sldLayout></pkg:xmlData></pkg:part><pkg:part pkg:name="/ppt/slideLayouts/slideLayout2.xml" pkg:contentType="application/vnd.openxmlformats-officedocument.presentationml.slideLayout+xml"><pkg:xmlData><p:sldLayout xmlns:a="http://schemas.openxmlformats.org/drawingml/2006/main" xmlns:r="http://schemas.openxmlformats.org/officeDocument/2006/relationships" xmlns:p="http://schemas.openxmlformats.org/presentationml/2006/main" type="obj" preserve="1"><p:cSld name="Title and Content"><p:spTree><p:nvGrpSpPr><p:cNvPr id="1" name=""/><p:cNvGrpSpPr/><p:nvPr/></p:nvGrpSpPr><p:grpSpPr><a:xfrm><a:off x="0" y="0"/><a:ext cx="0" cy="0"/><a:chOff x="0" y="0"/><a:chExt cx="0" cy="0"/></a:xfrm></p:grpSpPr><p:sp><p:nvSpPr><p:cNvPr id="2" name="Title 1"><a:extLst><a:ext uri="{FF2B5EF4-FFF2-40B4-BE49-F238E27FC236}"><a16:creationId xmlns:a16="http://schemas.microsoft.com/office/drawing/2014/main" id="{5C263EFF-6877-4955-B4D2-4DA48E176B40}"/></a:ext></a:extLst></p:cNvPr><p:cNvSpPr><a:spLocks noGrp="1"/></p:cNvSpPr><p:nvPr><p:ph type="title"/></p:nvPr></p:nvSpPr><p:spPr/><p:txBody><a:bodyPr/><a:lstStyle/><a:p><a:r><a:rPr lang="en-US"/><a:t>Click to edit Master title style</a:t></a:r></a:p></p:txBody></p:sp><p:sp><p:nvSpPr><p:cNvPr id="3" name="Content Placeholder 2"><a:extLst><a:ext uri="{FF2B5EF4-FFF2-40B4-BE49-F238E27FC236}"><a16:creationId xmlns:a16="http://schemas.microsoft.com/office/drawing/2014/main" id="{E43504AA-A25D-49FF-A7BD-BB103097D35F}"/></a:ext></a:extLst></p:cNvPr><p:cNvSpPr><a:spLocks noGrp="1"/></p:cNvSpPr><p:nvPr><p:ph idx="1"/></p:nvPr></p:nvSpPr><p:spPr/><p:txBody><a:bodyPr/><a:lstStyle/><a:p><a:pPr lvl="0"/><a:r><a:rPr lang="en-US"/><a:t>Click to edit Master text styles</a:t></a:r></a:p><a:p><a:pPr lvl="1"/><a:r><a:rPr lang="en-US"/><a:t>Second level</a:t></a:r></a:p><a:p><a:pPr lvl="2"/><a:r><a:rPr lang="en-US"/><a:t>Third level</a:t></a:r></a:p><a:p><a:pPr lvl="3"/><a:r><a:rPr lang="en-US"/><a:t>Fourth level</a:t></a:r></a:p><a:p><a:pPr lvl="4"/><a:r><a:rPr lang="en-US"/><a:t>Fifth level</a:t></a:r></a:p></p:txBody></p:sp><p:sp><p:nvSpPr><p:cNvPr id="4" name="Date Placeholder 3"><a:extLst><a:ext uri="{FF2B5EF4-FFF2-40B4-BE49-F238E27FC236}"><a16:creationId xmlns:a16="http://schemas.microsoft.com/office/drawing/2014/main" id="{2FFB8FA2-B5C0-424C-8400-971F74D87E93}"/></a:ext></a:extLst></p:cNvPr><p:cNvSpPr><a:spLocks noGrp="1"/></p:cNvSpPr><p:nvPr><p:ph type="dt" sz="half" idx="10"/></p:nvPr></p:nvSpPr><p:spPr/><p:txBody><a:bodyPr/><a:lstStyle/><a:p><a:fld id="{86701331-99A0-4064-BDD5-E31562FF664F}" type="datetimeFigureOut"><a:rPr lang="en-US" smtClean="0"/><a:t>6/2/2020</a:t></a:fld><a:endParaRPr lang="en-US"/></a:p></p:txBody></p:sp><p:sp><p:nvSpPr><p:cNvPr id="5" name="Footer Placeholder 4"><a:extLst><a:ext uri="{FF2B5EF4-FFF2-40B4-BE49-F238E27FC236}"><a16:creationId xmlns:a16="http://schemas.microsoft.com/office/drawing/2014/main" id="{1637CBF5-3B61-4CC7-BB1B-0CE1C56481B7}"/></a:ext></a:extLst></p:cNvPr><p:cNvSpPr><a:spLocks noGrp="1"/></p:cNvSpPr><p:nvPr><p:ph type="ftr" sz="quarter" idx="11"/></p:nvPr></p:nvSpPr><p:spPr/><p:txBody><a:bodyPr/><a:lstStyle/><a:p><a:endParaRPr lang="en-US"/></a:p></p:txBody></p:sp><p:sp><p:nvSpPr><p:cNvPr id="6" name="Slide Number Placeholder 5"><a:extLst><a:ext uri="{FF2B5EF4-FFF2-40B4-BE49-F238E27FC236}"><a16:creationId xmlns:a16="http://schemas.microsoft.com/office/drawing/2014/main" id="{A3914502-0213-4D17-ADF5-129D17A8B0A9}"/></a:ext></a:extLst></p:cNvPr><p:cNvSpPr><a:spLocks noGrp="1"/></p:cNvSpPr><p:nvPr><p:ph type="sldNum" sz="quarter" idx="12"/></p:nvPr></p:nvSpPr><p:spPr/><p:txBody><a:bodyPr/><a:lstStyle/><a:p><a:fld id="{FE97E76F-7DE0-4717-AE24-CD04276DEC3E}" type="slidenum"><a:rPr lang="en-US" smtClean="0"/><a:t>‹#›</a:t></a:fld><a:endParaRPr lang="en-US"/></a:p></p:txBody></p:sp></p:spTree><p:extLst><p:ext uri="{BB962C8B-B14F-4D97-AF65-F5344CB8AC3E}"><p14:creationId xmlns:p14="http://schemas.microsoft.com/office/powerpoint/2010/main" val="4107942776"/></p:ext></p:extLst></p:cSld><p:clrMapOvr><a:masterClrMapping/></p:clrMapOvr></p:sldLayout></pkg:xmlData></pkg:part><pkg:part pkg:name="/ppt/slideLayouts/slideLayout4.xml" pkg:contentType="application/vnd.openxmlformats-officedocument.presentationml.slideLayout+xml"><pkg:xmlData><p:sldLayout xmlns:a="http://schemas.openxmlformats.org/drawingml/2006/main" xmlns:r="http://schemas.openxmlformats.org/officeDocument/2006/relationships" xmlns:p="http://schemas.openxmlformats.org/presentationml/2006/main" type="twoObj" preserve="1"><p:cSld name="Two Content"><p:spTree><p:nvGrpSpPr><p:cNvPr id="1" name=""/><p:cNvGrpSpPr/><p:nvPr/></p:nvGrpSpPr><p:grpSpPr><a:xfrm><a:off x="0" y="0"/><a:ext cx="0" cy="0"/><a:chOff x="0" y="0"/><a:chExt cx="0" cy="0"/></a:xfrm></p:grpSpPr><p:sp><p:nvSpPr><p:cNvPr id="2" name="Title 1"><a:extLst><a:ext uri="{FF2B5EF4-FFF2-40B4-BE49-F238E27FC236}"><a16:creationId xmlns:a16="http://schemas.microsoft.com/office/drawing/2014/main" id="{D94F03BE-4B34-4374-B7D9-90022CAC8880}"/></a:ext></a:extLst></p:cNvPr><p:cNvSpPr><a:spLocks noGrp="1"/></p:cNvSpPr><p:nvPr><p:ph type="title"/></p:nvPr></p:nvSpPr><p:spPr/><p:txBody><a:bodyPr/><a:lstStyle/><a:p><a:r><a:rPr lang="en-US"/><a:t>Click to edit Master title style</a:t></a:r></a:p></p:txBody></p:sp><p:sp><p:nvSpPr><p:cNvPr id="3" name="Content Placeholder 2"><a:extLst><a:ext uri="{FF2B5EF4-FFF2-40B4-BE49-F238E27FC236}"><a16:creationId xmlns:a16="http://schemas.microsoft.com/office/drawing/2014/main" id="{2F401C21-34DD-4142-99E4-AE0FDBBA159B}"/></a:ext></a:extLst></p:cNvPr><p:cNvSpPr><a:spLocks noGrp="1"/></p:cNvSpPr><p:nvPr><p:ph sz="half" idx="1"/></p:nvPr></p:nvSpPr><p:spPr><a:xfrm><a:off x="838200" y="1825625"/><a:ext cx="5181600" cy="4351338"/></a:xfrm></p:spPr><p:txBody><a:bodyPr/><a:lstStyle/><a:p><a:pPr lvl="0"/><a:r><a:rPr lang="en-US"/><a:t>Click to edit Master text styles</a:t></a:r></a:p><a:p><a:pPr lvl="1"/><a:r><a:rPr lang="en-US"/><a:t>Second level</a:t></a:r></a:p><a:p><a:pPr lvl="2"/><a:r><a:rPr lang="en-US"/><a:t>Third level</a:t></a:r></a:p><a:p><a:pPr lvl="3"/><a:r><a:rPr lang="en-US"/><a:t>Fourth level</a:t></a:r></a:p><a:p><a:pPr lvl="4"/><a:r><a:rPr lang="en-US"/><a:t>Fifth level</a:t></a:r></a:p></p:txBody></p:sp><p:sp><p:nvSpPr><p:cNvPr id="4" name="Content Placeholder 3"><a:extLst><a:ext uri="{FF2B5EF4-FFF2-40B4-BE49-F238E27FC236}"><a16:creationId xmlns:a16="http://schemas.microsoft.com/office/drawing/2014/main" id="{54A7CE10-66DF-485F-B73A-C88C1FABEA89}"/></a:ext></a:extLst></p:cNvPr><p:cNvSpPr><a:spLocks noGrp="1"/></p:cNvSpPr><p:nvPr><p:ph sz="half" idx="2"/></p:nvPr></p:nvSpPr><p:spPr><a:xfrm><a:off x="6172200" y="1825625"/><a:ext cx="5181600" cy="4351338"/></a:xfrm></p:spPr><p:txBody><a:bodyPr/><a:lstStyle/><a:p><a:pPr lvl="0"/><a:r><a:rPr lang="en-US"/><a:t>Click to edit Master text styles</a:t></a:r></a:p><a:p><a:pPr lvl="1"/><a:r><a:rPr lang="en-US"/><a:t>Second level</a:t></a:r></a:p><a:p><a:pPr lvl="2"/><a:r><a:rPr lang="en-US"/><a:t>Third level</a:t></a:r></a:p><a:p><a:pPr lvl="3"/><a:r><a:rPr lang="en-US"/><a:t>Fourth level</a:t></a:r></a:p><a:p><a:pPr lvl="4"/><a:r><a:rPr lang="en-US"/><a:t>Fifth level</a:t></a:r></a:p></p:txBody></p:sp><p:sp><p:nvSpPr><p:cNvPr id="5" name="Date Placeholder 4"><a:extLst><a:ext uri="{FF2B5EF4-FFF2-40B4-BE49-F238E27FC236}"><a16:creationId xmlns:a16="http://schemas.microsoft.com/office/drawing/2014/main" id="{F8D4AFE2-4B92-4E32-BC8F-FE6ACAF1FDBA}"/></a:ext></a:extLst></p:cNvPr><p:cNvSpPr><a:spLocks noGrp="1"/></p:cNvSpPr><p:nvPr><p:ph type="dt" sz="half" idx="10"/></p:nvPr></p:nvSpPr><p:spPr/><p:txBody><a:bodyPr/><a:lstStyle/><a:p><a:fld id="{86701331-99A0-4064-BDD5-E31562FF664F}" type="datetimeFigureOut"><a:rPr lang="en-US" smtClean="0"/><a:t>6/2/2020</a:t></a:fld><a:endParaRPr lang="en-US"/></a:p></p:txBody></p:sp><p:sp><p:nvSpPr><p:cNvPr id="6" name="Footer Placeholder 5"><a:extLst><a:ext uri="{FF2B5EF4-FFF2-40B4-BE49-F238E27FC236}"><a16:creationId xmlns:a16="http://schemas.microsoft.com/office/drawing/2014/main" id="{4021B2DF-1A7C-4BCD-8000-E6EBB521474D}"/></a:ext></a:extLst></p:cNvPr><p:cNvSpPr><a:spLocks noGrp="1"/></p:cNvSpPr><p:nvPr><p:ph type="ftr" sz="quarter" idx="11"/></p:nvPr></p:nvSpPr><p:spPr/><p:txBody><a:bodyPr/><a:lstStyle/><a:p><a:endParaRPr lang="en-US"/></a:p></p:txBody></p:sp><p:sp><p:nvSpPr><p:cNvPr id="7" name="Slide Number Placeholder 6"><a:extLst><a:ext uri="{FF2B5EF4-FFF2-40B4-BE49-F238E27FC236}"><a16:creationId xmlns:a16="http://schemas.microsoft.com/office/drawing/2014/main" id="{AC220CD0-A3EB-4AFD-8429-3EC530D428BC}"/></a:ext></a:extLst></p:cNvPr><p:cNvSpPr><a:spLocks noGrp="1"/></p:cNvSpPr><p:nvPr><p:ph type="sldNum" sz="quarter" idx="12"/></p:nvPr></p:nvSpPr><p:spPr/><p:txBody><a:bodyPr/><a:lstStyle/><a:p><a:fld id="{FE97E76F-7DE0-4717-AE24-CD04276DEC3E}" type="slidenum"><a:rPr lang="en-US" smtClean="0"/><a:t>‹#›</a:t></a:fld><a:endParaRPr lang="en-US"/></a:p></p:txBody></p:sp></p:spTree><p:extLst><p:ext uri="{BB962C8B-B14F-4D97-AF65-F5344CB8AC3E}"><p14:creationId xmlns:p14="http://schemas.microsoft.com/office/powerpoint/2010/main" val="1794739375"/></p:ext></p:extLst></p:cSld><p:clrMapOvr><a:masterClrMapping/></p:clrMapOvr></p:sldLayout></pkg:xmlData></pkg:part><pkg:part pkg:name="/ppt/slideLayouts/slideLayout5.xml" pkg:contentType="application/vnd.openxmlformats-officedocument.presentationml.slideLayout+xml"><pkg:xmlData><p:sldLayout xmlns:a="http://schemas.openxmlformats.org/drawingml/2006/main" xmlns:r="http://schemas.openxmlformats.org/officeDocument/2006/relationships" xmlns:p="http://schemas.openxmlformats.org/presentationml/2006/main" type="twoTxTwoObj" preserve="1"><p:cSld name="Comparison"><p:spTree><p:nvGrpSpPr><p:cNvPr id="1" name=""/><p:cNvGrpSpPr/><p:nvPr/></p:nvGrpSpPr><p:grpSpPr><a:xfrm><a:off x="0" y="0"/><a:ext cx="0" cy="0"/><a:chOff x="0" y="0"/><a:chExt cx="0" cy="0"/></a:xfrm></p:grpSpPr><p:sp><p:nvSpPr><p:cNvPr id="2" name="Title 1"><a:extLst><a:ext uri="{FF2B5EF4-FFF2-40B4-BE49-F238E27FC236}"><a16:creationId xmlns:a16="http://schemas.microsoft.com/office/drawing/2014/main" id="{09896C1D-3F65-44F7-B5C4-B33F18745B13}"/></a:ext></a:extLst></p:cNvPr><p:cNvSpPr><a:spLocks noGrp="1"/></p:cNvSpPr><p:nvPr><p:ph type="title"/></p:nvPr></p:nvSpPr><p:spPr><a:xfrm><a:off x="839788" y="365125"/><a:ext cx="10515600" cy="1325563"/></a:xfrm></p:spPr><p:txBody><a:bodyPr/><a:lstStyle/><a:p><a:r><a:rPr lang="en-US"/><a:t>Click to edit Master title style</a:t></a:r></a:p></p:txBody></p:sp><p:sp><p:nvSpPr><p:cNvPr id="3" name="Text Placeholder 2"><a:extLst><a:ext uri="{FF2B5EF4-FFF2-40B4-BE49-F238E27FC236}"><a16:creationId xmlns:a16="http://schemas.microsoft.com/office/drawing/2014/main" id="{801A6C44-8594-4F68-A21D-EB0F3CA8B2AE}"/></a:ext></a:extLst></p:cNvPr><p:cNvSpPr><a:spLocks noGrp="1"/></p:cNvSpPr><p:nvPr><p:ph type="body" idx="1"/></p:nvPr></p:nvSpPr><p:spPr><a:xfrm><a:off x="839788" y="1681163"/><a:ext cx="5157787" cy="823912"/></a:xfrm></p:spPr><p:txBody><a:bodyPr anchor="b"/><a:lstStyle><a:lvl1pPr marL="0" indent="0"><a:buNone/><a:defRPr sz="2400" b="1"/></a:lvl1pPr><a:lvl2pPr marL="457200" indent="0"><a:buNone/><a:defRPr sz="2000" b="1"/></a:lvl2pPr><a:lvl3pPr marL="914400" indent="0"><a:buNone/><a:defRPr sz="1800" b="1"/></a:lvl3pPr><a:lvl4pPr marL="1371600" indent="0"><a:buNone/><a:defRPr sz="1600" b="1"/></a:lvl4pPr><a:lvl5pPr marL="1828800" indent="0"><a:buNone/><a:defRPr sz="1600" b="1"/></a:lvl5pPr><a:lvl6pPr marL="2286000" indent="0"><a:buNone/><a:defRPr sz="1600" b="1"/></a:lvl6pPr><a:lvl7pPr marL="2743200" indent="0"><a:buNone/><a:defRPr sz="1600" b="1"/></a:lvl7pPr><a:lvl8pPr marL="3200400" indent="0"><a:buNone/><a:defRPr sz="1600" b="1"/></a:lvl8pPr><a:lvl9pPr marL="3657600" indent="0"><a:buNone/><a:defRPr sz="1600" b="1"/></a:lvl9pPr></a:lstStyle><a:p><a:pPr lvl="0"/><a:r><a:rPr lang="en-US"/><a:t>Click to edit Master text styles</a:t></a:r></a:p></p:txBody></p:sp><p:sp><p:nvSpPr><p:cNvPr id="4" name="Content Placeholder 3"><a:extLst><a:ext uri="{FF2B5EF4-FFF2-40B4-BE49-F238E27FC236}"><a16:creationId xmlns:a16="http://schemas.microsoft.com/office/drawing/2014/main" id="{7C9A4A69-38A3-469E-8B3D-1EC33653395F}"/></a:ext></a:extLst></p:cNvPr><p:cNvSpPr><a:spLocks noGrp="1"/></p:cNvSpPr><p:nvPr><p:ph sz="half" idx="2"/></p:nvPr></p:nvSpPr><p:spPr><a:xfrm><a:off x="839788" y="2505075"/><a:ext cx="5157787" cy="3684588"/></a:xfrm></p:spPr><p:txBody><a:bodyPr/><a:lstStyle/><a:p><a:pPr lvl="0"/><a:r><a:rPr lang="en-US"/><a:t>Click to edit Master text styles</a:t></a:r></a:p><a:p><a:pPr lvl="1"/><a:r><a:rPr lang="en-US"/><a:t>Second level</a:t></a:r></a:p><a:p><a:pPr lvl="2"/><a:r><a:rPr lang="en-US"/><a:t>Third level</a:t></a:r></a:p><a:p><a:pPr lvl="3"/><a:r><a:rPr lang="en-US"/><a:t>Fourth level</a:t></a:r></a:p><a:p><a:pPr lvl="4"/><a:r><a:rPr lang="en-US"/><a:t>Fifth level</a:t></a:r></a:p></p:txBody></p:sp><p:sp><p:nvSpPr><p:cNvPr id="5" name="Text Placeholder 4"><a:extLst><a:ext uri="{FF2B5EF4-FFF2-40B4-BE49-F238E27FC236}"><a16:creationId xmlns:a16="http://schemas.microsoft.com/office/drawing/2014/main" id="{D870AC8E-5CE7-490C-A278-0BF1D864EACC}"/></a:ext></a:extLst></p:cNvPr><p:cNvSpPr><a:spLocks noGrp="1"/></p:cNvSpPr><p:nvPr><p:ph type="body" sz="quarter" idx="3"/></p:nvPr></p:nvSpPr><p:spPr><a:xfrm><a:off x="6172200" y="1681163"/><a:ext cx="5183188" cy="823912"/></a:xfrm></p:spPr><p:txBody><a:bodyPr anchor="b"/><a:lstStyle><a:lvl1pPr marL="0" indent="0"><a:buNone/><a:defRPr sz="2400" b="1"/></a:lvl1pPr><a:lvl2pPr marL="457200" indent="0"><a:buNone/><a:defRPr sz="2000" b="1"/></a:lvl2pPr><a:lvl3pPr marL="914400" indent="0"><a:buNone/><a:defRPr sz="1800" b="1"/></a:lvl3pPr><a:lvl4pPr marL="1371600" indent="0"><a:buNone/><a:defRPr sz="1600" b="1"/></a:lvl4pPr><a:lvl5pPr marL="1828800" indent="0"><a:buNone/><a:defRPr sz="1600" b="1"/></a:lvl5pPr><a:lvl6pPr marL="2286000" indent="0"><a:buNone/><a:defRPr sz="1600" b="1"/></a:lvl6pPr><a:lvl7pPr marL="2743200" indent="0"><a:buNone/><a:defRPr sz="1600" b="1"/></a:lvl7pPr><a:lvl8pPr marL="3200400" indent="0"><a:buNone/><a:defRPr sz="1600" b="1"/></a:lvl8pPr><a:lvl9pPr marL="3657600" indent="0"><a:buNone/><a:defRPr sz="1600" b="1"/></a:lvl9pPr></a:lstStyle><a:p><a:pPr lvl="0"/><a:r><a:rPr lang="en-US"/><a:t>Click to edit Master text styles</a:t></a:r></a:p></p:txBody></p:sp><p:sp><p:nvSpPr><p:cNvPr id="6" name="Content Placeholder 5"><a:extLst><a:ext uri="{FF2B5EF4-FFF2-40B4-BE49-F238E27FC236}"><a16:creationId xmlns:a16="http://schemas.microsoft.com/office/drawing/2014/main" id="{E05B161E-1F4E-4C0B-BBF5-E7279E99DE44}"/></a:ext></a:extLst></p:cNvPr><p:cNvSpPr><a:spLocks noGrp="1"/></p:cNvSpPr><p:nvPr><p:ph sz="quarter" idx="4"/></p:nvPr></p:nvSpPr><p:spPr><a:xfrm><a:off x="6172200" y="2505075"/><a:ext cx="5183188" cy="3684588"/></a:xfrm></p:spPr><p:txBody><a:bodyPr/><a:lstStyle/><a:p><a:pPr lvl="0"/><a:r><a:rPr lang="en-US"/><a:t>Click to edit Master text styles</a:t></a:r></a:p><a:p><a:pPr lvl="1"/><a:r><a:rPr lang="en-US"/><a:t>Second level</a:t></a:r></a:p><a:p><a:pPr lvl="2"/><a:r><a:rPr lang="en-US"/><a:t>Third level</a:t></a:r></a:p><a:p><a:pPr lvl="3"/><a:r><a:rPr lang="en-US"/><a:t>Fourth level</a:t></a:r></a:p><a:p><a:pPr lvl="4"/><a:r><a:rPr lang="en-US"/><a:t>Fifth level</a:t></a:r></a:p></p:txBody></p:sp><p:sp><p:nvSpPr><p:cNvPr id="7" name="Date Placeholder 6"><a:extLst><a:ext uri="{FF2B5EF4-FFF2-40B4-BE49-F238E27FC236}"><a16:creationId xmlns:a16="http://schemas.microsoft.com/office/drawing/2014/main" id="{98C4C638-BA79-4A64-A351-FB6E21185B2F}"/></a:ext></a:extLst></p:cNvPr><p:cNvSpPr><a:spLocks noGrp="1"/></p:cNvSpPr><p:nvPr><p:ph type="dt" sz="half" idx="10"/></p:nvPr></p:nvSpPr><p:spPr/><p:txBody><a:bodyPr/><a:lstStyle/><a:p><a:fld id="{86701331-99A0-4064-BDD5-E31562FF664F}" type="datetimeFigureOut"><a:rPr lang="en-US" smtClean="0"/><a:t>6/2/2020</a:t></a:fld><a:endParaRPr lang="en-US"/></a:p></p:txBody></p:sp><p:sp><p:nvSpPr><p:cNvPr id="8" name="Footer Placeholder 7"><a:extLst><a:ext uri="{FF2B5EF4-FFF2-40B4-BE49-F238E27FC236}"><a16:creationId xmlns:a16="http://schemas.microsoft.com/office/drawing/2014/main" id="{277845A8-D0FE-43A7-9270-7F868095284F}"/></a:ext></a:extLst></p:cNvPr><p:cNvSpPr><a:spLocks noGrp="1"/></p:cNvSpPr><p:nvPr><p:ph type="ftr" sz="quarter" idx="11"/></p:nvPr></p:nvSpPr><p:spPr/><p:txBody><a:bodyPr/><a:lstStyle/><a:p><a:endParaRPr lang="en-US"/></a:p></p:txBody></p:sp><p:sp><p:nvSpPr><p:cNvPr id="9" name="Slide Number Placeholder 8"><a:extLst><a:ext uri="{FF2B5EF4-FFF2-40B4-BE49-F238E27FC236}"><a16:creationId xmlns:a16="http://schemas.microsoft.com/office/drawing/2014/main" id="{CD696CF9-4A37-46AE-A2E5-05E24EBF9CF2}"/></a:ext></a:extLst></p:cNvPr><p:cNvSpPr><a:spLocks noGrp="1"/></p:cNvSpPr><p:nvPr><p:ph type="sldNum" sz="quarter" idx="12"/></p:nvPr></p:nvSpPr><p:spPr/><p:txBody><a:bodyPr/><a:lstStyle/><a:p><a:fld id="{FE97E76F-7DE0-4717-AE24-CD04276DEC3E}" type="slidenum"><a:rPr lang="en-US" smtClean="0"/><a:t>‹#›</a:t></a:fld><a:endParaRPr lang="en-US"/></a:p></p:txBody></p:sp></p:spTree><p:extLst><p:ext uri="{BB962C8B-B14F-4D97-AF65-F5344CB8AC3E}"><p14:creationId xmlns:p14="http://schemas.microsoft.com/office/powerpoint/2010/main" val="1103144639"/></p:ext></p:extLst></p:cSld><p:clrMapOvr><a:masterClrMapping/></p:clrMapOvr></p:sldLayout></pkg:xmlData></pkg:part><pkg:part pkg:name="/ppt/slideLayouts/slideLayout6.xml" pkg:contentType="application/vnd.openxmlformats-officedocument.presentationml.slideLayout+xml"><pkg:xmlData><p:sldLayout xmlns:a="http://schemas.openxmlformats.org/drawingml/2006/main" xmlns:r="http://schemas.openxmlformats.org/officeDocument/2006/relationships" xmlns:p="http://schemas.openxmlformats.org/presentationml/2006/main" type="titleOnly" preserve="1"><p:cSld name="Title Only"><p:spTree><p:nvGrpSpPr><p:cNvPr id="1" name=""/><p:cNvGrpSpPr/><p:nvPr/></p:nvGrpSpPr><p:grpSpPr><a:xfrm><a:off x="0" y="0"/><a:ext cx="0" cy="0"/><a:chOff x="0" y="0"/><a:chExt cx="0" cy="0"/></a:xfrm></p:grpSpPr><p:sp><p:nvSpPr><p:cNvPr id="2" name="Title 1"><a:extLst><a:ext uri="{FF2B5EF4-FFF2-40B4-BE49-F238E27FC236}"><a16:creationId xmlns:a16="http://schemas.microsoft.com/office/drawing/2014/main" id="{4E4B5179-67DF-4B8C-8944-414C01C8EEB8}"/></a:ext></a:extLst></p:cNvPr><p:cNvSpPr><a:spLocks noGrp="1"/></p:cNvSpPr><p:nvPr><p:ph type="title"/></p:nvPr></p:nvSpPr><p:spPr/><p:txBody><a:bodyPr/><a:lstStyle/><a:p><a:r><a:rPr lang="en-US"/><a:t>Click to edit Master title style</a:t></a:r></a:p></p:txBody></p:sp><p:sp><p:nvSpPr><p:cNvPr id="3" name="Date Placeholder 2"><a:extLst><a:ext uri="{FF2B5EF4-FFF2-40B4-BE49-F238E27FC236}"><a16:creationId xmlns:a16="http://schemas.microsoft.com/office/drawing/2014/main" id="{DC02AF67-E500-4591-AE35-DC5A79F52042}"/></a:ext></a:extLst></p:cNvPr><p:cNvSpPr><a:spLocks noGrp="1"/></p:cNvSpPr><p:nvPr><p:ph type="dt" sz="half" idx="10"/></p:nvPr></p:nvSpPr><p:spPr/><p:txBody><a:bodyPr/><a:lstStyle/><a:p><a:fld id="{86701331-99A0-4064-BDD5-E31562FF664F}" type="datetimeFigureOut"><a:rPr lang="en-US" smtClean="0"/><a:t>6/2/2020</a:t></a:fld><a:endParaRPr lang="en-US"/></a:p></p:txBody></p:sp><p:sp><p:nvSpPr><p:cNvPr id="4" name="Footer Placeholder 3"><a:extLst><a:ext uri="{FF2B5EF4-FFF2-40B4-BE49-F238E27FC236}"><a16:creationId xmlns:a16="http://schemas.microsoft.com/office/drawing/2014/main" id="{6FA313BA-8F68-4CB1-A388-7A3A5248ED33}"/></a:ext></a:extLst></p:cNvPr><p:cNvSpPr><a:spLocks noGrp="1"/></p:cNvSpPr><p:nvPr><p:ph type="ftr" sz="quarter" idx="11"/></p:nvPr></p:nvSpPr><p:spPr/><p:txBody><a:bodyPr/><a:lstStyle/><a:p><a:endParaRPr lang="en-US"/></a:p></p:txBody></p:sp><p:sp><p:nvSpPr><p:cNvPr id="5" name="Slide Number Placeholder 4"><a:extLst><a:ext uri="{FF2B5EF4-FFF2-40B4-BE49-F238E27FC236}"><a16:creationId xmlns:a16="http://schemas.microsoft.com/office/drawing/2014/main" id="{BCC9CFBD-353C-4549-99F1-62BCD247F2D8}"/></a:ext></a:extLst></p:cNvPr><p:cNvSpPr><a:spLocks noGrp="1"/></p:cNvSpPr><p:nvPr><p:ph type="sldNum" sz="quarter" idx="12"/></p:nvPr></p:nvSpPr><p:spPr/><p:txBody><a:bodyPr/><a:lstStyle/><a:p><a:fld id="{FE97E76F-7DE0-4717-AE24-CD04276DEC3E}" type="slidenum"><a:rPr lang="en-US" smtClean="0"/><a:t>‹#›</a:t></a:fld><a:endParaRPr lang="en-US"/></a:p></p:txBody></p:sp></p:spTree><p:extLst><p:ext uri="{BB962C8B-B14F-4D97-AF65-F5344CB8AC3E}"><p14:creationId xmlns:p14="http://schemas.microsoft.com/office/powerpoint/2010/main" val="2172558602"/></p:ext></p:extLst></p:cSld><p:clrMapOvr><a:masterClrMapping/></p:clrMapOvr></p:sldLayout></pkg:xmlData></pkg:part><pkg:part pkg:name="/ppt/slideLayouts/slideLayout7.xml" pkg:contentType="application/vnd.openxmlformats-officedocument.presentationml.slideLayout+xml"><pkg:xmlData><p:sldLayout xmlns:a="http://schemas.openxmlformats.org/drawingml/2006/main" xmlns:r="http://schemas.openxmlformats.org/officeDocument/2006/relationships" xmlns:p="http://schemas.openxmlformats.org/presentationml/2006/main" type="blank" preserve="1"><p:cSld name="Blank"><p:spTree><p:nvGrpSpPr><p:cNvPr id="1" name=""/><p:cNvGrpSpPr/><p:nvPr/></p:nvGrpSpPr><p:grpSpPr><a:xfrm><a:off x="0" y="0"/><a:ext cx="0" cy="0"/><a:chOff x="0" y="0"/><a:chExt cx="0" cy="0"/></a:xfrm></p:grpSpPr><p:sp><p:nvSpPr><p:cNvPr id="2" name="Date Placeholder 1"><a:extLst><a:ext uri="{FF2B5EF4-FFF2-40B4-BE49-F238E27FC236}"><a16:creationId xmlns:a16="http://schemas.microsoft.com/office/drawing/2014/main" id="{BE64D86D-6A9E-4117-BB0A-0DB2C12F1FE8}"/></a:ext></a:extLst></p:cNvPr><p:cNvSpPr><a:spLocks noGrp="1"/></p:cNvSpPr><p:nvPr><p:ph type="dt" sz="half" idx="10"/></p:nvPr></p:nvSpPr><p:spPr/><p:txBody><a:bodyPr/><a:lstStyle/><a:p><a:fld id="{86701331-99A0-4064-BDD5-E31562FF664F}" type="datetimeFigureOut"><a:rPr lang="en-US" smtClean="0"/><a:t>6/2/2020</a:t></a:fld><a:endParaRPr lang="en-US"/></a:p></p:txBody></p:sp><p:sp><p:nvSpPr><p:cNvPr id="3" name="Footer Placeholder 2"><a:extLst><a:ext uri="{FF2B5EF4-FFF2-40B4-BE49-F238E27FC236}"><a16:creationId xmlns:a16="http://schemas.microsoft.com/office/drawing/2014/main" id="{1D3D1EE0-D795-481B-A847-5503D960433C}"/></a:ext></a:extLst></p:cNvPr><p:cNvSpPr><a:spLocks noGrp="1"/></p:cNvSpPr><p:nvPr><p:ph type="ftr" sz="quarter" idx="11"/></p:nvPr></p:nvSpPr><p:spPr/><p:txBody><a:bodyPr/><a:lstStyle/><a:p><a:endParaRPr lang="en-US"/></a:p></p:txBody></p:sp><p:sp><p:nvSpPr><p:cNvPr id="4" name="Slide Number Placeholder 3"><a:extLst><a:ext uri="{FF2B5EF4-FFF2-40B4-BE49-F238E27FC236}"><a16:creationId xmlns:a16="http://schemas.microsoft.com/office/drawing/2014/main" id="{1198031B-475B-4027-B9C3-9A095C75A1E4}"/></a:ext></a:extLst></p:cNvPr><p:cNvSpPr><a:spLocks noGrp="1"/></p:cNvSpPr><p:nvPr><p:ph type="sldNum" sz="quarter" idx="12"/></p:nvPr></p:nvSpPr><p:spPr/><p:txBody><a:bodyPr/><a:lstStyle/><a:p><a:fld id="{FE97E76F-7DE0-4717-AE24-CD04276DEC3E}" type="slidenum"><a:rPr lang="en-US" smtClean="0"/><a:t>‹#›</a:t></a:fld><a:endParaRPr lang="en-US"/></a:p></p:txBody></p:sp></p:spTree><p:extLst><p:ext uri="{BB962C8B-B14F-4D97-AF65-F5344CB8AC3E}"><p14:creationId xmlns:p14="http://schemas.microsoft.com/office/powerpoint/2010/main" val="3864594286"/></p:ext></p:extLst></p:cSld><p:clrMapOvr><a:masterClrMapping/></p:clrMapOvr></p:sldLayout></pkg:xmlData></pkg:part><pkg:part pkg:name="/ppt/slideLayouts/slideLayout9.xml" pkg:contentType="application/vnd.openxmlformats-officedocument.presentationml.slideLayout+xml"><pkg:xmlData><p:sldLayout xmlns:a="http://schemas.openxmlformats.org/drawingml/2006/main" xmlns:r="http://schemas.openxmlformats.org/officeDocument/2006/relationships" xmlns:p="http://schemas.openxmlformats.org/presentationml/2006/main" type="picTx" preserve="1"><p:cSld name="Picture with Caption"><p:spTree><p:nvGrpSpPr><p:cNvPr id="1" name=""/><p:cNvGrpSpPr/><p:nvPr/></p:nvGrpSpPr><p:grpSpPr><a:xfrm><a:off x="0" y="0"/><a:ext cx="0" cy="0"/><a:chOff x="0" y="0"/><a:chExt cx="0" cy="0"/></a:xfrm></p:grpSpPr><p:sp><p:nvSpPr><p:cNvPr id="2" name="Title 1"><a:extLst><a:ext uri="{FF2B5EF4-FFF2-40B4-BE49-F238E27FC236}"><a16:creationId xmlns:a16="http://schemas.microsoft.com/office/drawing/2014/main" id="{F485A39E-B1F5-4E3C-BAB8-42DB53526B7E}"/></a:ext></a:extLst></p:cNvPr><p:cNvSpPr><a:spLocks noGrp="1"/></p:cNvSpPr><p:nvPr><p:ph type="title"/></p:nvPr></p:nvSpPr><p:spPr><a:xfrm><a:off x="839788" y="457200"/><a:ext cx="3932237" cy="1600200"/></a:xfrm></p:spPr><p:txBody><a:bodyPr anchor="b"/><a:lstStyle><a:lvl1pPr><a:defRPr sz="3200"/></a:lvl1pPr></a:lstStyle><a:p><a:r><a:rPr lang="en-US"/><a:t>Click to edit Master title style</a:t></a:r></a:p></p:txBody></p:sp><p:sp><p:nvSpPr><p:cNvPr id="3" name="Picture Placeholder 2"><a:extLst><a:ext uri="{FF2B5EF4-FFF2-40B4-BE49-F238E27FC236}"><a16:creationId xmlns:a16="http://schemas.microsoft.com/office/drawing/2014/main" id="{45A57CE4-C437-441D-B469-EB258AD878AC}"/></a:ext></a:extLst></p:cNvPr><p:cNvSpPr><a:spLocks noGrp="1"/></p:cNvSpPr><p:nvPr><p:ph type="pic" idx="1"/></p:nvPr></p:nvSpPr><p:spPr><a:xfrm><a:off x="5183188" y="987425"/><a:ext cx="6172200" cy="4873625"/></a:xfrm></p:spPr><p:txBody><a:bodyPr/><a:lstStyle><a:lvl1pPr marL="0" indent="0"><a:buNone/><a:defRPr sz="3200"/></a:lvl1pPr><a:lvl2pPr marL="457200" indent="0"><a:buNone/><a:defRPr sz="2800"/></a:lvl2pPr><a:lvl3pPr marL="914400" indent="0"><a:buNone/><a:defRPr sz="2400"/></a:lvl3pPr><a:lvl4pPr marL="1371600" indent="0"><a:buNone/><a:defRPr sz="2000"/></a:lvl4pPr><a:lvl5pPr marL="1828800" indent="0"><a:buNone/><a:defRPr sz="2000"/></a:lvl5pPr><a:lvl6pPr marL="2286000" indent="0"><a:buNone/><a:defRPr sz="2000"/></a:lvl6pPr><a:lvl7pPr marL="2743200" indent="0"><a:buNone/><a:defRPr sz="2000"/></a:lvl7pPr><a:lvl8pPr marL="3200400" indent="0"><a:buNone/><a:defRPr sz="2000"/></a:lvl8pPr><a:lvl9pPr marL="3657600" indent="0"><a:buNone/><a:defRPr sz="2000"/></a:lvl9pPr></a:lstStyle><a:p><a:endParaRPr lang="en-US"/></a:p></p:txBody></p:sp><p:sp><p:nvSpPr><p:cNvPr id="4" name="Text Placeholder 3"><a:extLst><a:ext uri="{FF2B5EF4-FFF2-40B4-BE49-F238E27FC236}"><a16:creationId xmlns:a16="http://schemas.microsoft.com/office/drawing/2014/main" id="{DEC15D4A-17B4-4DAE-BFCB-A54B1B0408C9}"/></a:ext></a:extLst></p:cNvPr><p:cNvSpPr><a:spLocks noGrp="1"/></p:cNvSpPr><p:nvPr><p:ph type="body" sz="half" idx="2"/></p:nvPr></p:nvSpPr><p:spPr><a:xfrm><a:off x="839788" y="2057400"/><a:ext cx="3932237" cy="3811588"/></a:xfrm></p:spPr><p:txBody><a:bodyPr/><a:lstStyle><a:lvl1pPr marL="0" indent="0"><a:buNone/><a:defRPr sz="1600"/></a:lvl1pPr><a:lvl2pPr marL="457200" indent="0"><a:buNone/><a:defRPr sz="1400"/></a:lvl2pPr><a:lvl3pPr marL="914400" indent="0"><a:buNone/><a:defRPr sz="1200"/></a:lvl3pPr><a:lvl4pPr marL="1371600" indent="0"><a:buNone/><a:defRPr sz="1000"/></a:lvl4pPr><a:lvl5pPr marL="1828800" indent="0"><a:buNone/><a:defRPr sz="1000"/></a:lvl5pPr><a:lvl6pPr marL="2286000" indent="0"><a:buNone/><a:defRPr sz="1000"/></a:lvl6pPr><a:lvl7pPr marL="2743200" indent="0"><a:buNone/><a:defRPr sz="1000"/></a:lvl7pPr><a:lvl8pPr marL="3200400" indent="0"><a:buNone/><a:defRPr sz="1000"/></a:lvl8pPr><a:lvl9pPr marL="3657600" indent="0"><a:buNone/><a:defRPr sz="1000"/></a:lvl9pPr></a:lstStyle><a:p><a:pPr lvl="0"/><a:r><a:rPr lang="en-US"/><a:t>Click to edit Master text styles</a:t></a:r></a:p></p:txBody></p:sp><p:sp><p:nvSpPr><p:cNvPr id="5" name="Date Placeholder 4"><a:extLst><a:ext uri="{FF2B5EF4-FFF2-40B4-BE49-F238E27FC236}"><a16:creationId xmlns:a16="http://schemas.microsoft.com/office/drawing/2014/main" id="{94CF6B99-5D12-472F-A45A-638106ED222E}"/></a:ext></a:extLst></p:cNvPr><p:cNvSpPr><a:spLocks noGrp="1"/></p:cNvSpPr><p:nvPr><p:ph type="dt" sz="half" idx="10"/></p:nvPr></p:nvSpPr><p:spPr/><p:txBody><a:bodyPr/><a:lstStyle/><a:p><a:fld id="{86701331-99A0-4064-BDD5-E31562FF664F}" type="datetimeFigureOut"><a:rPr lang="en-US" smtClean="0"/><a:t>6/2/2020</a:t></a:fld><a:endParaRPr lang="en-US"/></a:p></p:txBody></p:sp><p:sp><p:nvSpPr><p:cNvPr id="6" name="Footer Placeholder 5"><a:extLst><a:ext uri="{FF2B5EF4-FFF2-40B4-BE49-F238E27FC236}"><a16:creationId xmlns:a16="http://schemas.microsoft.com/office/drawing/2014/main" id="{BD2C7B5A-2AC3-4CAE-ACB6-7140986C50BE}"/></a:ext></a:extLst></p:cNvPr><p:cNvSpPr><a:spLocks noGrp="1"/></p:cNvSpPr><p:nvPr><p:ph type="ftr" sz="quarter" idx="11"/></p:nvPr></p:nvSpPr><p:spPr/><p:txBody><a:bodyPr/><a:lstStyle/><a:p><a:endParaRPr lang="en-US"/></a:p></p:txBody></p:sp><p:sp><p:nvSpPr><p:cNvPr id="7" name="Slide Number Placeholder 6"><a:extLst><a:ext uri="{FF2B5EF4-FFF2-40B4-BE49-F238E27FC236}"><a16:creationId xmlns:a16="http://schemas.microsoft.com/office/drawing/2014/main" id="{62D304DB-2DBA-4942-A9C4-67462EC44EC6}"/></a:ext></a:extLst></p:cNvPr><p:cNvSpPr><a:spLocks noGrp="1"/></p:cNvSpPr><p:nvPr><p:ph type="sldNum" sz="quarter" idx="12"/></p:nvPr></p:nvSpPr><p:spPr/><p:txBody><a:bodyPr/><a:lstStyle/><a:p><a:fld id="{FE97E76F-7DE0-4717-AE24-CD04276DEC3E}" type="slidenum"><a:rPr lang="en-US" smtClean="0"/><a:t>‹#›</a:t></a:fld><a:endParaRPr lang="en-US"/></a:p></p:txBody></p:sp></p:spTree><p:extLst><p:ext uri="{BB962C8B-B14F-4D97-AF65-F5344CB8AC3E}"><p14:creationId xmlns:p14="http://schemas.microsoft.com/office/powerpoint/2010/main" val="738504866"/></p:ext></p:extLst></p:cSld><p:clrMapOvr><a:masterClrMapping/></p:clrMapOvr></p:sldLayout></pkg:xmlData></pkg:part><pkg:part pkg:name="/ppt/slideLayouts/slideLayout10.xml" pkg:contentType="application/vnd.openxmlformats-officedocument.presentationml.slideLayout+xml"><pkg:xmlData><p:sldLayout xmlns:a="http://schemas.openxmlformats.org/drawingml/2006/main" xmlns:r="http://schemas.openxmlformats.org/officeDocument/2006/relationships" xmlns:p="http://schemas.openxmlformats.org/presentationml/2006/main" type="vertTx" preserve="1"><p:cSld name="Title and Vertical Text"><p:spTree><p:nvGrpSpPr><p:cNvPr id="1" name=""/><p:cNvGrpSpPr/><p:nvPr/></p:nvGrpSpPr><p:grpSpPr><a:xfrm><a:off x="0" y="0"/><a:ext cx="0" cy="0"/><a:chOff x="0" y="0"/><a:chExt cx="0" cy="0"/></a:xfrm></p:grpSpPr><p:sp><p:nvSpPr><p:cNvPr id="2" name="Title 1"><a:extLst><a:ext uri="{FF2B5EF4-FFF2-40B4-BE49-F238E27FC236}"><a16:creationId xmlns:a16="http://schemas.microsoft.com/office/drawing/2014/main" id="{B900576C-282B-4FFF-8F1B-BB0C431FBE60}"/></a:ext></a:extLst></p:cNvPr><p:cNvSpPr><a:spLocks noGrp="1"/></p:cNvSpPr><p:nvPr><p:ph type="title"/></p:nvPr></p:nvSpPr><p:spPr/><p:txBody><a:bodyPr/><a:lstStyle/><a:p><a:r><a:rPr lang="en-US"/><a:t>Click to edit Master title style</a:t></a:r></a:p></p:txBody></p:sp><p:sp><p:nvSpPr><p:cNvPr id="3" name="Vertical Text Placeholder 2"><a:extLst><a:ext uri="{FF2B5EF4-FFF2-40B4-BE49-F238E27FC236}"><a16:creationId xmlns:a16="http://schemas.microsoft.com/office/drawing/2014/main" id="{7D9E1113-79B7-49D4-90C7-4DB83B2BEAF5}"/></a:ext></a:extLst></p:cNvPr><p:cNvSpPr><a:spLocks noGrp="1"/></p:cNvSpPr><p:nvPr><p:ph type="body" orient="vert" idx="1"/></p:nvPr></p:nvSpPr><p:spPr/><p:txBody><a:bodyPr vert="eaVert"/><a:lstStyle/><a:p><a:pPr lvl="0"/><a:r><a:rPr lang="en-US"/><a:t>Click to edit Master text styles</a:t></a:r></a:p><a:p><a:pPr lvl="1"/><a:r><a:rPr lang="en-US"/><a:t>Second level</a:t></a:r></a:p><a:p><a:pPr lvl="2"/><a:r><a:rPr lang="en-US"/><a:t>Third level</a:t></a:r></a:p><a:p><a:pPr lvl="3"/><a:r><a:rPr lang="en-US"/><a:t>Fourth level</a:t></a:r></a:p><a:p><a:pPr lvl="4"/><a:r><a:rPr lang="en-US"/><a:t>Fifth level</a:t></a:r></a:p></p:txBody></p:sp><p:sp><p:nvSpPr><p:cNvPr id="4" name="Date Placeholder 3"><a:extLst><a:ext uri="{FF2B5EF4-FFF2-40B4-BE49-F238E27FC236}"><a16:creationId xmlns:a16="http://schemas.microsoft.com/office/drawing/2014/main" id="{B5958BD6-242A-4744-A3F5-25D4C7D02E77}"/></a:ext></a:extLst></p:cNvPr><p:cNvSpPr><a:spLocks noGrp="1"/></p:cNvSpPr><p:nvPr><p:ph type="dt" sz="half" idx="10"/></p:nvPr></p:nvSpPr><p:spPr/><p:txBody><a:bodyPr/><a:lstStyle/><a:p><a:fld id="{86701331-99A0-4064-BDD5-E31562FF664F}" type="datetimeFigureOut"><a:rPr lang="en-US" smtClean="0"/><a:t>6/2/2020</a:t></a:fld><a:endParaRPr lang="en-US"/></a:p></p:txBody></p:sp><p:sp><p:nvSpPr><p:cNvPr id="5" name="Footer Placeholder 4"><a:extLst><a:ext uri="{FF2B5EF4-FFF2-40B4-BE49-F238E27FC236}"><a16:creationId xmlns:a16="http://schemas.microsoft.com/office/drawing/2014/main" id="{B7752B3A-3E41-4083-A64E-BF6D3EA7EB90}"/></a:ext></a:extLst></p:cNvPr><p:cNvSpPr><a:spLocks noGrp="1"/></p:cNvSpPr><p:nvPr><p:ph type="ftr" sz="quarter" idx="11"/></p:nvPr></p:nvSpPr><p:spPr/><p:txBody><a:bodyPr/><a:lstStyle/><a:p><a:endParaRPr lang="en-US"/></a:p></p:txBody></p:sp><p:sp><p:nvSpPr><p:cNvPr id="6" name="Slide Number Placeholder 5"><a:extLst><a:ext uri="{FF2B5EF4-FFF2-40B4-BE49-F238E27FC236}"><a16:creationId xmlns:a16="http://schemas.microsoft.com/office/drawing/2014/main" id="{F71A867A-FD2D-4FA8-912E-353B44D325F3}"/></a:ext></a:extLst></p:cNvPr><p:cNvSpPr><a:spLocks noGrp="1"/></p:cNvSpPr><p:nvPr><p:ph type="sldNum" sz="quarter" idx="12"/></p:nvPr></p:nvSpPr><p:spPr/><p:txBody><a:bodyPr/><a:lstStyle/><a:p><a:fld id="{FE97E76F-7DE0-4717-AE24-CD04276DEC3E}" type="slidenum"><a:rPr lang="en-US" smtClean="0"/><a:t>‹#›</a:t></a:fld><a:endParaRPr lang="en-US"/></a:p></p:txBody></p:sp></p:spTree><p:extLst><p:ext uri="{BB962C8B-B14F-4D97-AF65-F5344CB8AC3E}"><p14:creationId xmlns:p14="http://schemas.microsoft.com/office/powerpoint/2010/main" val="313268881"/></p:ext></p:extLst></p:cSld><p:clrMapOvr><a:masterClrMapping/></p:clrMapOvr></p:sldLayout></pkg:xmlData></pkg:part><pkg:part pkg:name="/ppt/slideLayouts/slideLayout11.xml" pkg:contentType="application/vnd.openxmlformats-officedocument.presentationml.slideLayout+xml"><pkg:xmlData><p:sldLayout xmlns:a="http://schemas.openxmlformats.org/drawingml/2006/main" xmlns:r="http://schemas.openxmlformats.org/officeDocument/2006/relationships" xmlns:p="http://schemas.openxmlformats.org/presentationml/2006/main" type="vertTitleAndTx" preserve="1"><p:cSld name="Vertical Title and Text"><p:spTree><p:nvGrpSpPr><p:cNvPr id="1" name=""/><p:cNvGrpSpPr/><p:nvPr/></p:nvGrpSpPr><p:grpSpPr><a:xfrm><a:off x="0" y="0"/><a:ext cx="0" cy="0"/><a:chOff x="0" y="0"/><a:chExt cx="0" cy="0"/></a:xfrm></p:grpSpPr><p:sp><p:nvSpPr><p:cNvPr id="2" name="Vertical Title 1"><a:extLst><a:ext uri="{FF2B5EF4-FFF2-40B4-BE49-F238E27FC236}"><a16:creationId xmlns:a16="http://schemas.microsoft.com/office/drawing/2014/main" id="{2E1064E9-A6A7-48B7-A9E4-5D23ACAADEEB}"/></a:ext></a:extLst></p:cNvPr><p:cNvSpPr><a:spLocks noGrp="1"/></p:cNvSpPr><p:nvPr><p:ph type="title" orient="vert"/></p:nvPr></p:nvSpPr><p:spPr><a:xfrm><a:off x="8724900" y="365125"/><a:ext cx="2628900" cy="5811838"/></a:xfrm></p:spPr><p:txBody><a:bodyPr vert="eaVert"/><a:lstStyle/><a:p><a:r><a:rPr lang="en-US"/><a:t>Click to edit Master title style</a:t></a:r></a:p></p:txBody></p:sp><p:sp><p:nvSpPr><p:cNvPr id="3" name="Vertical Text Placeholder 2"><a:extLst><a:ext uri="{FF2B5EF4-FFF2-40B4-BE49-F238E27FC236}"><a16:creationId xmlns:a16="http://schemas.microsoft.com/office/drawing/2014/main" id="{D2573F64-05C2-41EB-AB57-0BE11DC2CD2C}"/></a:ext></a:extLst></p:cNvPr><p:cNvSpPr><a:spLocks noGrp="1"/></p:cNvSpPr><p:nvPr><p:ph type="body" orient="vert" idx="1"/></p:nvPr></p:nvSpPr><p:spPr><a:xfrm><a:off x="838200" y="365125"/><a:ext cx="7734300" cy="5811838"/></a:xfrm></p:spPr><p:txBody><a:bodyPr vert="eaVert"/><a:lstStyle/><a:p><a:pPr lvl="0"/><a:r><a:rPr lang="en-US"/><a:t>Click to edit Master text styles</a:t></a:r></a:p><a:p><a:pPr lvl="1"/><a:r><a:rPr lang="en-US"/><a:t>Second level</a:t></a:r></a:p><a:p><a:pPr lvl="2"/><a:r><a:rPr lang="en-US"/><a:t>Third level</a:t></a:r></a:p><a:p><a:pPr lvl="3"/><a:r><a:rPr lang="en-US"/><a:t>Fourth level</a:t></a:r></a:p><a:p><a:pPr lvl="4"/><a:r><a:rPr lang="en-US"/><a:t>Fifth level</a:t></a:r></a:p></p:txBody></p:sp><p:sp><p:nvSpPr><p:cNvPr id="4" name="Date Placeholder 3"><a:extLst><a:ext uri="{FF2B5EF4-FFF2-40B4-BE49-F238E27FC236}"><a16:creationId xmlns:a16="http://schemas.microsoft.com/office/drawing/2014/main" id="{1A1F1F8D-F7C4-4DCC-A69B-ED35B20F9CE8}"/></a:ext></a:extLst></p:cNvPr><p:cNvSpPr><a:spLocks noGrp="1"/></p:cNvSpPr><p:nvPr><p:ph type="dt" sz="half" idx="10"/></p:nvPr></p:nvSpPr><p:spPr/><p:txBody><a:bodyPr/><a:lstStyle/><a:p><a:fld id="{86701331-99A0-4064-BDD5-E31562FF664F}" type="datetimeFigureOut"><a:rPr lang="en-US" smtClean="0"/><a:t>6/2/2020</a:t></a:fld><a:endParaRPr lang="en-US"/></a:p></p:txBody></p:sp><p:sp><p:nvSpPr><p:cNvPr id="5" name="Footer Placeholder 4"><a:extLst><a:ext uri="{FF2B5EF4-FFF2-40B4-BE49-F238E27FC236}"><a16:creationId xmlns:a16="http://schemas.microsoft.com/office/drawing/2014/main" id="{EAE6B3A3-BD34-4976-9A40-209896853E42}"/></a:ext></a:extLst></p:cNvPr><p:cNvSpPr><a:spLocks noGrp="1"/></p:cNvSpPr><p:nvPr><p:ph type="ftr" sz="quarter" idx="11"/></p:nvPr></p:nvSpPr><p:spPr/><p:txBody><a:bodyPr/><a:lstStyle/><a:p><a:endParaRPr lang="en-US"/></a:p></p:txBody></p:sp><p:sp><p:nvSpPr><p:cNvPr id="6" name="Slide Number Placeholder 5"><a:extLst><a:ext uri="{FF2B5EF4-FFF2-40B4-BE49-F238E27FC236}"><a16:creationId xmlns:a16="http://schemas.microsoft.com/office/drawing/2014/main" id="{4C0AB0CA-B0B4-4EDF-9D72-AFA4AB4BC799}"/></a:ext></a:extLst></p:cNvPr><p:cNvSpPr><a:spLocks noGrp="1"/></p:cNvSpPr><p:nvPr><p:ph type="sldNum" sz="quarter" idx="12"/></p:nvPr></p:nvSpPr><p:spPr/><p:txBody><a:bodyPr/><a:lstStyle/><a:p><a:fld id="{FE97E76F-7DE0-4717-AE24-CD04276DEC3E}" type="slidenum"><a:rPr lang="en-US" smtClean="0"/><a:t>‹#›</a:t></a:fld><a:endParaRPr lang="en-US"/></a:p></p:txBody></p:sp></p:spTree><p:extLst><p:ext uri="{BB962C8B-B14F-4D97-AF65-F5344CB8AC3E}"><p14:creationId xmlns:p14="http://schemas.microsoft.com/office/powerpoint/2010/main" val="2529116598"/></p:ext></p:extLst></p:cSld><p:clrMapOvr><a:masterClrMapping/></p:clrMapOvr></p:sldLayout></pkg:xmlData></pkg:part><pkg:part pkg:name="/ppt/slideLayouts/slideLayout8.xml" pkg:contentType="application/vnd.openxmlformats-officedocument.presentationml.slideLayout+xml"><pkg:xmlData><p:sldLayout xmlns:a="http://schemas.openxmlformats.org/drawingml/2006/main" xmlns:r="http://schemas.openxmlformats.org/officeDocument/2006/relationships" xmlns:p="http://schemas.openxmlformats.org/presentationml/2006/main" type="objTx" preserve="1"><p:cSld name="Content with Caption"><p:spTree><p:nvGrpSpPr><p:cNvPr id="1" name=""/><p:cNvGrpSpPr/><p:nvPr/></p:nvGrpSpPr><p:grpSpPr><a:xfrm><a:off x="0" y="0"/><a:ext cx="0" cy="0"/><a:chOff x="0" y="0"/><a:chExt cx="0" cy="0"/></a:xfrm></p:grpSpPr><p:sp><p:nvSpPr><p:cNvPr id="2" name="Title 1"><a:extLst><a:ext uri="{FF2B5EF4-FFF2-40B4-BE49-F238E27FC236}"><a16:creationId xmlns:a16="http://schemas.microsoft.com/office/drawing/2014/main" id="{BDEB80D0-5BC7-40C0-B616-44A02F357274}"/></a:ext></a:extLst></p:cNvPr><p:cNvSpPr><a:spLocks noGrp="1"/></p:cNvSpPr><p:nvPr><p:ph type="title"/></p:nvPr></p:nvSpPr><p:spPr><a:xfrm><a:off x="839788" y="457200"/><a:ext cx="3932237" cy="1600200"/></a:xfrm></p:spPr><p:txBody><a:bodyPr anchor="b"/><a:lstStyle><a:lvl1pPr><a:defRPr sz="3200"/></a:lvl1pPr></a:lstStyle><a:p><a:r><a:rPr lang="en-US"/><a:t>Click to edit Master title style</a:t></a:r></a:p></p:txBody></p:sp><p:sp><p:nvSpPr><p:cNvPr id="3" name="Content Placeholder 2"><a:extLst><a:ext uri="{FF2B5EF4-FFF2-40B4-BE49-F238E27FC236}"><a16:creationId xmlns:a16="http://schemas.microsoft.com/office/drawing/2014/main" id="{81554109-7FAF-4CE1-AC9D-2A70ECB385A1}"/></a:ext></a:extLst></p:cNvPr><p:cNvSpPr><a:spLocks noGrp="1"/></p:cNvSpPr><p:nvPr><p:ph idx="1"/></p:nvPr></p:nvSpPr><p:spPr><a:xfrm><a:off x="5183188" y="987425"/><a:ext cx="6172200" cy="4873625"/></a:xfrm></p:spPr><p:txBody><a:bodyPr/><a:lstStyle><a:lvl1pPr><a:defRPr sz="3200"/></a:lvl1pPr><a:lvl2pPr><a:defRPr sz="2800"/></a:lvl2pPr><a:lvl3pPr><a:defRPr sz="2400"/></a:lvl3pPr><a:lvl4pPr><a:defRPr sz="2000"/></a:lvl4pPr><a:lvl5pPr><a:defRPr sz="2000"/></a:lvl5pPr><a:lvl6pPr><a:defRPr sz="2000"/></a:lvl6pPr><a:lvl7pPr><a:defRPr sz="2000"/></a:lvl7pPr><a:lvl8pPr><a:defRPr sz="2000"/></a:lvl8pPr><a:lvl9pPr><a:defRPr sz="2000"/></a:lvl9pPr></a:lstStyle><a:p><a:pPr lvl="0"/><a:r><a:rPr lang="en-US"/><a:t>Click to edit Master text styles</a:t></a:r></a:p><a:p><a:pPr lvl="1"/><a:r><a:rPr lang="en-US"/><a:t>Second level</a:t></a:r></a:p><a:p><a:pPr lvl="2"/><a:r><a:rPr lang="en-US"/><a:t>Third level</a:t></a:r></a:p><a:p><a:pPr lvl="3"/><a:r><a:rPr lang="en-US"/><a:t>Fourth level</a:t></a:r></a:p><a:p><a:pPr lvl="4"/><a:r><a:rPr lang="en-US"/><a:t>Fifth level</a:t></a:r></a:p></p:txBody></p:sp><p:sp><p:nvSpPr><p:cNvPr id="4" name="Text Placeholder 3"><a:extLst><a:ext uri="{FF2B5EF4-FFF2-40B4-BE49-F238E27FC236}"><a16:creationId xmlns:a16="http://schemas.microsoft.com/office/drawing/2014/main" id="{F2BB7ED1-BEEC-4B4A-BD7B-6FA5B6071FF0}"/></a:ext></a:extLst></p:cNvPr><p:cNvSpPr><a:spLocks noGrp="1"/></p:cNvSpPr><p:nvPr><p:ph type="body" sz="half" idx="2"/></p:nvPr></p:nvSpPr><p:spPr><a:xfrm><a:off x="839788" y="2057400"/><a:ext cx="3932237" cy="3811588"/></a:xfrm></p:spPr><p:txBody><a:bodyPr/><a:lstStyle><a:lvl1pPr marL="0" indent="0"><a:buNone/><a:defRPr sz="1600"/></a:lvl1pPr><a:lvl2pPr marL="457200" indent="0"><a:buNone/><a:defRPr sz="1400"/></a:lvl2pPr><a:lvl3pPr marL="914400" indent="0"><a:buNone/><a:defRPr sz="1200"/></a:lvl3pPr><a:lvl4pPr marL="1371600" indent="0"><a:buNone/><a:defRPr sz="1000"/></a:lvl4pPr><a:lvl5pPr marL="1828800" indent="0"><a:buNone/><a:defRPr sz="1000"/></a:lvl5pPr><a:lvl6pPr marL="2286000" indent="0"><a:buNone/><a:defRPr sz="1000"/></a:lvl6pPr><a:lvl7pPr marL="2743200" indent="0"><a:buNone/><a:defRPr sz="1000"/></a:lvl7pPr><a:lvl8pPr marL="3200400" indent="0"><a:buNone/><a:defRPr sz="1000"/></a:lvl8pPr><a:lvl9pPr marL="3657600" indent="0"><a:buNone/><a:defRPr sz="1000"/></a:lvl9pPr></a:lstStyle><a:p><a:pPr lvl="0"/><a:r><a:rPr lang="en-US"/><a:t>Click to edit Master text styles</a:t></a:r></a:p></p:txBody></p:sp><p:sp><p:nvSpPr><p:cNvPr id="5" name="Date Placeholder 4"><a:extLst><a:ext uri="{FF2B5EF4-FFF2-40B4-BE49-F238E27FC236}"><a16:creationId xmlns:a16="http://schemas.microsoft.com/office/drawing/2014/main" id="{B55B0E86-0F07-4E95-83C0-F598AC3CEBEB}"/></a:ext></a:extLst></p:cNvPr><p:cNvSpPr><a:spLocks noGrp="1"/></p:cNvSpPr><p:nvPr><p:ph type="dt" sz="half" idx="10"/></p:nvPr></p:nvSpPr><p:spPr/><p:txBody><a:bodyPr/><a:lstStyle/><a:p><a:fld id="{86701331-99A0-4064-BDD5-E31562FF664F}" type="datetimeFigureOut"><a:rPr lang="en-US" smtClean="0"/><a:t>6/2/2020</a:t></a:fld><a:endParaRPr lang="en-US"/></a:p></p:txBody></p:sp><p:sp><p:nvSpPr><p:cNvPr id="6" name="Footer Placeholder 5"><a:extLst><a:ext uri="{FF2B5EF4-FFF2-40B4-BE49-F238E27FC236}"><a16:creationId xmlns:a16="http://schemas.microsoft.com/office/drawing/2014/main" id="{DDE88D53-236C-4577-A8C0-CD5739EDEA16}"/></a:ext></a:extLst></p:cNvPr><p:cNvSpPr><a:spLocks noGrp="1"/></p:cNvSpPr><p:nvPr><p:ph type="ftr" sz="quarter" idx="11"/></p:nvPr></p:nvSpPr><p:spPr/><p:txBody><a:bodyPr/><a:lstStyle/><a:p><a:endParaRPr lang="en-US"/></a:p></p:txBody></p:sp><p:sp><p:nvSpPr><p:cNvPr id="7" name="Slide Number Placeholder 6"><a:extLst><a:ext uri="{FF2B5EF4-FFF2-40B4-BE49-F238E27FC236}"><a16:creationId xmlns:a16="http://schemas.microsoft.com/office/drawing/2014/main" id="{40DD042D-BB76-46EA-8843-A9095F082333}"/></a:ext></a:extLst></p:cNvPr><p:cNvSpPr><a:spLocks noGrp="1"/></p:cNvSpPr><p:nvPr><p:ph type="sldNum" sz="quarter" idx="12"/></p:nvPr></p:nvSpPr><p:spPr/><p:txBody><a:bodyPr/><a:lstStyle/><a:p><a:fld id="{FE97E76F-7DE0-4717-AE24-CD04276DEC3E}" type="slidenum"><a:rPr lang="en-US" smtClean="0"/><a:t>‹#›</a:t></a:fld><a:endParaRPr lang="en-US"/></a:p></p:txBody></p:sp></p:spTree><p:extLst><p:ext uri="{BB962C8B-B14F-4D97-AF65-F5344CB8AC3E}"><p14:creationId xmlns:p14="http://schemas.microsoft.com/office/powerpoint/2010/main" val="1175810854"/></p:ext></p:extLst></p:cSld><p:clrMapOvr><a:masterClrMapping/></p:clrMapOvr></p:sldLayout></pkg:xmlData></pkg:part><pkg:part pkg:name="/ppt/notesSlides/notesSlide1.xml" pkg:contentType="application/vnd.openxmlformats-officedocument.presentationml.notesSlide+xml"><pkg:xmlData><p:notes xmlns:a="http://schemas.openxmlformats.org/drawingml/2006/main" xmlns:r="http://schemas.openxmlformats.org/officeDocument/2006/relationships" xmlns:p="http://schemas.openxmlformats.org/presentationml/2006/main"><p:cSld><p:spTree><p:nvGrpSpPr><p:cNvPr id="1" name=""/><p:cNvGrpSpPr/><p:nvPr/></p:nvGrpSpPr><p:grpSpPr><a:xfrm><a:off x="0" y="0"/><a:ext cx="0" cy="0"/><a:chOff x="0" y="0"/><a:chExt cx="0" cy="0"/></a:xfrm></p:grpSpPr><p:sp><p:nvSpPr><p:cNvPr id="2" name="Slide Image Placeholder 1"/><p:cNvSpPr><a:spLocks noGrp="1" noRot="1" noChangeAspect="1"/></p:cNvSpPr><p:nvPr><p:ph type="sldImg"/></p:nvPr></p:nvSpPr><p:spPr/></p:sp><p:sp><p:nvSpPr><p:cNvPr id="3" name="Notes Placeholder 2"/><p:cNvSpPr><a:spLocks noGrp="1"/></p:cNvSpPr><p:nvPr><p:ph type="body" idx="1"/></p:nvPr></p:nvSpPr><p:spPr/><p:txBody><a:bodyPr/><a:lstStyle/><a:p><a:r><a:rPr lang="en-US" sz="1200" dirty="0"><a:latin typeface="Times New Roman" panose="02020603050405020304" pitchFamily="18" charset="0"/><a:cs typeface="Times New Roman" panose="02020603050405020304" pitchFamily="18" charset="0"/></a:rPr><a:t>Schema of the experimental design to explore effects of scaffold-based tissue engineering on the cardiomyogenic potential of ASCs. The methodology was as described elsewhere [27,28]. Briefly, ASCs were cultured until p3, assessed for cell viability, proliferation, MSC phenotype and multilineage potential. Next, the p3 ASCs were seeded at a similar density of 1x10-5 cells/mL in 1 mL of ADSC-GM medium on to the 2D and 3D platforms and cultured overnight. After 24 h, medium was replaced with ADSC-GM supplemented with 1% </a:t></a:r><a:r><a:rPr lang="en-US" sz="1200" dirty="0" err="1"><a:latin typeface="Times New Roman" panose="02020603050405020304" pitchFamily="18" charset="0"/><a:cs typeface="Times New Roman" panose="02020603050405020304" pitchFamily="18" charset="0"/></a:rPr><a:t>ITS+Premix</a:t></a:r><a:r><a:rPr lang="en-US" sz="1200" dirty="0"><a:latin typeface="Times New Roman" panose="02020603050405020304" pitchFamily="18" charset="0"/><a:cs typeface="Times New Roman" panose="02020603050405020304" pitchFamily="18" charset="0"/></a:rPr><a:t> and 10 </a:t></a:r><a:r><a:rPr lang="en-US" sz="1200" dirty="0" err="1"><a:latin typeface="Times New Roman" panose="02020603050405020304" pitchFamily="18" charset="0"/><a:cs typeface="Times New Roman" panose="02020603050405020304" pitchFamily="18" charset="0"/></a:rPr><a:t>μmol</a:t></a:r><a:r><a:rPr lang="en-US" sz="1200" dirty="0"><a:latin typeface="Times New Roman" panose="02020603050405020304" pitchFamily="18" charset="0"/><a:cs typeface="Times New Roman" panose="02020603050405020304" pitchFamily="18" charset="0"/></a:rPr><a:t>/L of 5‐Aza or ADSC-GM supplemented with 1% </a:t></a:r><a:r><a:rPr lang="en-US" sz="1200" dirty="0" err="1"><a:latin typeface="Times New Roman" panose="02020603050405020304" pitchFamily="18" charset="0"/><a:cs typeface="Times New Roman" panose="02020603050405020304" pitchFamily="18" charset="0"/></a:rPr><a:t>ITS+Premix</a:t></a:r><a:r><a:rPr lang="en-US" sz="1200" dirty="0"><a:latin typeface="Times New Roman" panose="02020603050405020304" pitchFamily="18" charset="0"/><a:cs typeface="Times New Roman" panose="02020603050405020304" pitchFamily="18" charset="0"/></a:rPr><a:t> only for the control experiments and cultured for another 24-h period (Day 0 - 1). Thereafter, cultures were washed thrice with PBS and maintained in fresh </a:t></a:r><a:r><a:rPr lang="en-US" sz="1200" dirty="0" err="1"><a:latin typeface="Times New Roman" panose="02020603050405020304" pitchFamily="18" charset="0"/><a:cs typeface="Times New Roman" panose="02020603050405020304" pitchFamily="18" charset="0"/></a:rPr><a:t>ITS+Premix-supplemented</a:t></a:r><a:r><a:rPr lang="en-US" sz="1200" dirty="0"><a:latin typeface="Times New Roman" panose="02020603050405020304" pitchFamily="18" charset="0"/><a:cs typeface="Times New Roman" panose="02020603050405020304" pitchFamily="18" charset="0"/></a:rPr><a:t> medium every 3–4 days for 1–5 weeks.</a:t></a:r></a:p><a:p><a:r><a:rPr lang="en-US" sz="1200" dirty="0"><a:latin typeface="Times New Roman" panose="02020603050405020304" pitchFamily="18" charset="0"/><a:cs typeface="Times New Roman" panose="02020603050405020304" pitchFamily="18" charset="0"/></a:rPr><a:t>Cells were harvested weekly for cardiac phenotype monitoring by phase contrast microscopy and indirect immunocytochemical analysis (IFA).</a:t></a:r></a:p></p:txBody></p:sp><p:sp><p:nvSpPr><p:cNvPr id="4" name="Slide Number Placeholder 3"/><p:cNvSpPr><a:spLocks noGrp="1"/></p:cNvSpPr><p:nvPr><p:ph type="sldNum" sz="quarter" idx="5"/></p:nvPr></p:nvSpPr><p:spPr/><p:txBody><a:bodyPr/><a:lstStyle/><a:p><a:fld id="{290D8B7F-513F-4E68-A716-C92C0B43D829}" type="slidenum"><a:rPr lang="en-US" smtClean="0"/><a:t>1</a:t></a:fld><a:endParaRPr lang="en-US"/></a:p></p:txBody></p:sp></p:spTree><p:extLst><p:ext uri="{BB962C8B-B14F-4D97-AF65-F5344CB8AC3E}"><p14:creationId xmlns:p14="http://schemas.microsoft.com/office/powerpoint/2010/main" val="1446024264"/></p:ext></p:extLst></p:cSld><p:clrMapOvr><a:masterClrMapping/></p:clrMapOvr></p:notes></pkg:xmlData></pkg:part><pkg:part pkg:name="/ppt/slideMasters/_rels/slideMaster1.xml.rels" pkg:contentType="application/vnd.openxmlformats-package.relationships+xml"><pkg:xmlData><Relationships xmlns="http://schemas.openxmlformats.org/package/2006/relationships"><Relationship Id="rId8" Type="http://schemas.openxmlformats.org/officeDocument/2006/relationships/slideLayout" Target="../slideLayouts/slideLayout8.xml"/><Relationship Id="rId3" Type="http://schemas.openxmlformats.org/officeDocument/2006/relationships/slideLayout" Target="../slideLayouts/slideLayout3.xml"/><Relationship Id="rId7" Type="http://schemas.openxmlformats.org/officeDocument/2006/relationships/slideLayout" Target="../slideLayouts/slideLayout7.xml"/><Relationship Id="rId12" Type="http://schemas.openxmlformats.org/officeDocument/2006/relationships/theme" Target="../theme/theme1.xml"/><Relationship Id="rId2" Type="http://schemas.openxmlformats.org/officeDocument/2006/relationships/slideLayout" Target="../slideLayouts/slideLayout2.xml"/><Relationship Id="rId1" Type="http://schemas.openxmlformats.org/officeDocument/2006/relationships/slideLayout" Target="../slideLayouts/slideLayout1.xml"/><Relationship Id="rId6" Type="http://schemas.openxmlformats.org/officeDocument/2006/relationships/slideLayout" Target="../slideLayouts/slideLayout6.xml"/><Relationship Id="rId11" Type="http://schemas.openxmlformats.org/officeDocument/2006/relationships/slideLayout" Target="../slideLayouts/slideLayout11.xml"/><Relationship Id="rId5" Type="http://schemas.openxmlformats.org/officeDocument/2006/relationships/slideLayout" Target="../slideLayouts/slideLayout5.xml"/><Relationship Id="rId10" Type="http://schemas.openxmlformats.org/officeDocument/2006/relationships/slideLayout" Target="../slideLayouts/slideLayout10.xml"/><Relationship Id="rId4" Type="http://schemas.openxmlformats.org/officeDocument/2006/relationships/slideLayout" Target="../slideLayouts/slideLayout4.xml"/><Relationship Id="rId9" Type="http://schemas.openxmlformats.org/officeDocument/2006/relationships/slideLayout" Target="../slideLayouts/slideLayout9.xml"/></Relationships></pkg:xmlData></pkg:part><pkg:part pkg:name="/ppt/slideLayouts/_rels/slideLayout1.xml.rels" pkg:contentType="application/vnd.openxmlformats-package.relationships+xml"><pkg:xmlData><Relationships xmlns="http://schemas.openxmlformats.org/package/2006/relationships"><Relationship Id="rId1" Type="http://schemas.openxmlformats.org/officeDocument/2006/relationships/slideMaster" Target="../slideMasters/slideMaster1.xml"/></Relationships></pkg:xmlData></pkg:part><pkg:part pkg:name="/ppt/slideLayouts/_rels/slideLayout2.xml.rels" pkg:contentType="application/vnd.openxmlformats-package.relationships+xml"><pkg:xmlData><Relationships xmlns="http://schemas.openxmlformats.org/package/2006/relationships"><Relationship Id="rId1" Type="http://schemas.openxmlformats.org/officeDocument/2006/relationships/slideMaster" Target="../slideMasters/slideMaster1.xml"/></Relationships></pkg:xmlData></pkg:part><pkg:part pkg:name="/ppt/slideLayouts/_rels/slideLayout4.xml.rels" pkg:contentType="application/vnd.openxmlformats-package.relationships+xml"><pkg:xmlData><Relationships xmlns="http://schemas.openxmlformats.org/package/2006/relationships"><Relationship Id="rId1" Type="http://schemas.openxmlformats.org/officeDocument/2006/relationships/slideMaster" Target="../slideMasters/slideMaster1.xml"/></Relationships></pkg:xmlData></pkg:part><pkg:part pkg:name="/ppt/slideLayouts/_rels/slideLayout5.xml.rels" pkg:contentType="application/vnd.openxmlformats-package.relationships+xml"><pkg:xmlData><Relationships xmlns="http://schemas.openxmlformats.org/package/2006/relationships"><Relationship Id="rId1" Type="http://schemas.openxmlformats.org/officeDocument/2006/relationships/slideMaster" Target="../slideMasters/slideMaster1.xml"/></Relationships></pkg:xmlData></pkg:part><pkg:part pkg:name="/ppt/slideLayouts/_rels/slideLayout6.xml.rels" pkg:contentType="application/vnd.openxmlformats-package.relationships+xml"><pkg:xmlData><Relationships xmlns="http://schemas.openxmlformats.org/package/2006/relationships"><Relationship Id="rId1" Type="http://schemas.openxmlformats.org/officeDocument/2006/relationships/slideMaster" Target="../slideMasters/slideMaster1.xml"/></Relationships></pkg:xmlData></pkg:part><pkg:part pkg:name="/ppt/slideLayouts/_rels/slideLayout7.xml.rels" pkg:contentType="application/vnd.openxmlformats-package.relationships+xml"><pkg:xmlData><Relationships xmlns="http://schemas.openxmlformats.org/package/2006/relationships"><Relationship Id="rId1" Type="http://schemas.openxmlformats.org/officeDocument/2006/relationships/slideMaster" Target="../slideMasters/slideMaster1.xml"/></Relationships></pkg:xmlData></pkg:part><pkg:part pkg:name="/ppt/slideLayouts/_rels/slideLayout3.xml.rels" pkg:contentType="application/vnd.openxmlformats-package.relationships+xml"><pkg:xmlData><Relationships xmlns="http://schemas.openxmlformats.org/package/2006/relationships"><Relationship Id="rId1" Type="http://schemas.openxmlformats.org/officeDocument/2006/relationships/slideMaster" Target="../slideMasters/slideMaster1.xml"/></Relationships></pkg:xmlData></pkg:part><pkg:part pkg:name="/ppt/slideLayouts/_rels/slideLayout9.xml.rels" pkg:contentType="application/vnd.openxmlformats-package.relationships+xml"><pkg:xmlData><Relationships xmlns="http://schemas.openxmlformats.org/package/2006/relationships"><Relationship Id="rId1" Type="http://schemas.openxmlformats.org/officeDocument/2006/relationships/slideMaster" Target="../slideMasters/slideMaster1.xml"/></Relationships></pkg:xmlData></pkg:part><pkg:part pkg:name="/ppt/slideLayouts/_rels/slideLayout10.xml.rels" pkg:contentType="application/vnd.openxmlformats-package.relationships+xml"><pkg:xmlData><Relationships xmlns="http://schemas.openxmlformats.org/package/2006/relationships"><Relationship Id="rId1" Type="http://schemas.openxmlformats.org/officeDocument/2006/relationships/slideMaster" Target="../slideMasters/slideMaster1.xml"/></Relationships></pkg:xmlData></pkg:part><pkg:part pkg:name="/ppt/notesMasters/notesMaster1.xml" pkg:contentType="application/vnd.openxmlformats-officedocument.presentationml.notesMaster+xml"><pkg:xmlData><p:notesMaster xmlns:a="http://schemas.openxmlformats.org/drawingml/2006/main" xmlns:r="http://schemas.openxmlformats.org/officeDocument/2006/relationships" xmlns:p="http://schemas.openxmlformats.org/presentationml/2006/main"><p:cSld><p:bg><p:bgRef idx="1001"><a:schemeClr val="bg1"/></p:bgRef></p:bg><p:spTree><p:nvGrpSpPr><p:cNvPr id="1" name=""/><p:cNvGrpSpPr/><p:nvPr/></p:nvGrpSpPr><p:grpSpPr><a:xfrm><a:off x="0" y="0"/><a:ext cx="0" cy="0"/><a:chOff x="0" y="0"/><a:chExt cx="0" cy="0"/></a:xfrm></p:grpSpPr><p:sp><p:nvSpPr><p:cNvPr id="2" name="Header Placeholder 1"/><p:cNvSpPr><a:spLocks noGrp="1"/></p:cNvSpPr><p:nvPr><p:ph type="hdr" sz="quarter"/></p:nvPr></p:nvSpPr><p:spPr><a:xfrm><a:off x="0" y="0"/><a:ext cx="2971800" cy="458788"/></a:xfrm><a:prstGeom prst="rect"><a:avLst/></a:prstGeom></p:spPr><p:txBody><a:bodyPr vert="horz" lIns="91440" tIns="45720" rIns="91440" bIns="45720" rtlCol="0"/><a:lstStyle><a:lvl1pPr algn="l"><a:defRPr sz="1200"/></a:lvl1pPr></a:lstStyle><a:p><a:endParaRPr lang="en-US"/></a:p></p:txBody></p:sp><p:sp><p:nvSpPr><p:cNvPr id="3" name="Date Placeholder 2"/><p:cNvSpPr><a:spLocks noGrp="1"/></p:cNvSpPr><p:nvPr><p:ph type="dt" idx="1"/></p:nvPr></p:nvSpPr><p:spPr><a:xfrm><a:off x="3884613" y="0"/><a:ext cx="2971800" cy="458788"/></a:xfrm><a:prstGeom prst="rect"><a:avLst/></a:prstGeom></p:spPr><p:txBody><a:bodyPr vert="horz" lIns="91440" tIns="45720" rIns="91440" bIns="45720" rtlCol="0"/><a:lstStyle><a:lvl1pPr algn="r"><a:defRPr sz="1200"/></a:lvl1pPr></a:lstStyle><a:p><a:fld id="{ECDEA1F7-C325-492A-B4F4-31E2EB9A00D6}" type="datetimeFigureOut"><a:rPr lang="en-US" smtClean="0"/><a:t>6/2/2020</a:t></a:fld><a:endParaRPr lang="en-US"/></a:p></p:txBody></p:sp><p:sp><p:nvSpPr><p:cNvPr id="4" name="Slide Image Placeholder 3"/><p:cNvSpPr><a:spLocks noGrp="1" noRot="1" noChangeAspect="1"/></p:cNvSpPr><p:nvPr><p:ph type="sldImg" idx="2"/></p:nvPr></p:nvSpPr><p:spPr><a:xfrm><a:off x="685800" y="1143000"/><a:ext cx="5486400" cy="3086100"/></a:xfrm><a:prstGeom prst="rect"><a:avLst/></a:prstGeom><a:noFill/><a:ln w="12700"><a:solidFill><a:prstClr val="black"/></a:solidFill></a:ln></p:spPr><p:txBody><a:bodyPr vert="horz" lIns="91440" tIns="45720" rIns="91440" bIns="45720" rtlCol="0" anchor="ctr"/><a:lstStyle/><a:p><a:endParaRPr lang="en-US"/></a:p></p:txBody></p:sp><p:sp><p:nvSpPr><p:cNvPr id="5" name="Notes Placeholder 4"/><p:cNvSpPr><a:spLocks noGrp="1"/></p:cNvSpPr><p:nvPr><p:ph type="body" sz="quarter" idx="3"/></p:nvPr></p:nvSpPr><p:spPr><a:xfrm><a:off x="685800" y="4400550"/><a:ext cx="5486400" cy="3600450"/></a:xfrm><a:prstGeom prst="rect"><a:avLst/></a:prstGeom></p:spPr><p:txBody><a:bodyPr vert="horz" lIns="91440" tIns="45720" rIns="91440" bIns="45720" rtlCol="0"/><a:lstStyle/><a:p><a:pPr lvl="0"/><a:r><a:rPr lang="en-US"/><a:t>Click to edit Master text styles</a:t></a:r></a:p><a:p><a:pPr lvl="1"/><a:r><a:rPr lang="en-US"/><a:t>Second level</a:t></a:r></a:p><a:p><a:pPr lvl="2"/><a:r><a:rPr lang="en-US"/><a:t>Third level</a:t></a:r></a:p><a:p><a:pPr lvl="3"/><a:r><a:rPr lang="en-US"/><a:t>Fourth level</a:t></a:r></a:p><a:p><a:pPr lvl="4"/><a:r><a:rPr lang="en-US"/><a:t>Fifth level</a:t></a:r></a:p></p:txBody></p:sp><p:sp><p:nvSpPr><p:cNvPr id="6" name="Footer Placeholder 5"/><p:cNvSpPr><a:spLocks noGrp="1"/></p:cNvSpPr><p:nvPr><p:ph type="ftr" sz="quarter" idx="4"/></p:nvPr></p:nvSpPr><p:spPr><a:xfrm><a:off x="0" y="8685213"/><a:ext cx="2971800" cy="458787"/></a:xfrm><a:prstGeom prst="rect"><a:avLst/></a:prstGeom></p:spPr><p:txBody><a:bodyPr vert="horz" lIns="91440" tIns="45720" rIns="91440" bIns="45720" rtlCol="0" anchor="b"/><a:lstStyle><a:lvl1pPr algn="l"><a:defRPr sz="1200"/></a:lvl1pPr></a:lstStyle><a:p><a:endParaRPr lang="en-US"/></a:p></p:txBody></p:sp><p:sp><p:nvSpPr><p:cNvPr id="7" name="Slide Number Placeholder 6"/><p:cNvSpPr><a:spLocks noGrp="1"/></p:cNvSpPr><p:nvPr><p:ph type="sldNum" sz="quarter" idx="5"/></p:nvPr></p:nvSpPr><p:spPr><a:xfrm><a:off x="3884613" y="8685213"/><a:ext cx="2971800" cy="458787"/></a:xfrm><a:prstGeom prst="rect"><a:avLst/></a:prstGeom></p:spPr><p:txBody><a:bodyPr vert="horz" lIns="91440" tIns="45720" rIns="91440" bIns="45720" rtlCol="0" anchor="b"/><a:lstStyle><a:lvl1pPr algn="r"><a:defRPr sz="1200"/></a:lvl1pPr></a:lstStyle><a:p><a:fld id="{45AF0FDF-F3F2-47E0-ACC9-7D0D82C0C31C}" type="slidenum"><a:rPr lang="en-US" smtClean="0"/><a:t>‹#›</a:t></a:fld><a:endParaRPr lang="en-US"/></a:p></p:txBody></p:sp></p:spTree><p:extLst><p:ext uri="{BB962C8B-B14F-4D97-AF65-F5344CB8AC3E}"><p14:creationId xmlns:p14="http://schemas.microsoft.com/office/powerpoint/2010/main" val="2539863500"/></p:ext></p:extLst></p:cSld><p:clrMap bg1="lt1" tx1="dk1" bg2="lt2" tx2="dk2" accent1="accent1" accent2="accent2" accent3="accent3" accent4="accent4" accent5="accent5" accent6="accent6" hlink="hlink" folHlink="folHlink"/><p:notesStyle><a:lvl1pPr marL="0" algn="l" defTabSz="914400" rtl="0" eaLnBrk="1" latinLnBrk="0" hangingPunct="1"><a:defRPr sz="1200" kern="1200"><a:solidFill><a:schemeClr val="tx1"/></a:solidFill><a:latin typeface="+mn-lt"/><a:ea typeface="+mn-ea"/><a:cs typeface="+mn-cs"/></a:defRPr></a:lvl1pPr><a:lvl2pPr marL="457200" algn="l" defTabSz="914400" rtl="0" eaLnBrk="1" latinLnBrk="0" hangingPunct="1"><a:defRPr sz="1200" kern="1200"><a:solidFill><a:schemeClr val="tx1"/></a:solidFill><a:latin typeface="+mn-lt"/><a:ea typeface="+mn-ea"/><a:cs typeface="+mn-cs"/></a:defRPr></a:lvl2pPr><a:lvl3pPr marL="914400" algn="l" defTabSz="914400" rtl="0" eaLnBrk="1" latinLnBrk="0" hangingPunct="1"><a:defRPr sz="1200" kern="1200"><a:solidFill><a:schemeClr val="tx1"/></a:solidFill><a:latin typeface="+mn-lt"/><a:ea typeface="+mn-ea"/><a:cs typeface="+mn-cs"/></a:defRPr></a:lvl3pPr><a:lvl4pPr marL="1371600" algn="l" defTabSz="914400" rtl="0" eaLnBrk="1" latinLnBrk="0" hangingPunct="1"><a:defRPr sz="1200" kern="1200"><a:solidFill><a:schemeClr val="tx1"/></a:solidFill><a:latin typeface="+mn-lt"/><a:ea typeface="+mn-ea"/><a:cs typeface="+mn-cs"/></a:defRPr></a:lvl4pPr><a:lvl5pPr marL="1828800" algn="l" defTabSz="914400" rtl="0" eaLnBrk="1" latinLnBrk="0" hangingPunct="1"><a:defRPr sz="1200" kern="1200"><a:solidFill><a:schemeClr val="tx1"/></a:solidFill><a:latin typeface="+mn-lt"/><a:ea typeface="+mn-ea"/><a:cs typeface="+mn-cs"/></a:defRPr></a:lvl5pPr><a:lvl6pPr marL="2286000" algn="l" defTabSz="914400" rtl="0" eaLnBrk="1" latinLnBrk="0" hangingPunct="1"><a:defRPr sz="1200" kern="1200"><a:solidFill><a:schemeClr val="tx1"/></a:solidFill><a:latin typeface="+mn-lt"/><a:ea typeface="+mn-ea"/><a:cs typeface="+mn-cs"/></a:defRPr></a:lvl6pPr><a:lvl7pPr marL="2743200" algn="l" defTabSz="914400" rtl="0" eaLnBrk="1" latinLnBrk="0" hangingPunct="1"><a:defRPr sz="1200" kern="1200"><a:solidFill><a:schemeClr val="tx1"/></a:solidFill><a:latin typeface="+mn-lt"/><a:ea typeface="+mn-ea"/><a:cs typeface="+mn-cs"/></a:defRPr></a:lvl7pPr><a:lvl8pPr marL="3200400" algn="l" defTabSz="914400" rtl="0" eaLnBrk="1" latinLnBrk="0" hangingPunct="1"><a:defRPr sz="1200" kern="1200"><a:solidFill><a:schemeClr val="tx1"/></a:solidFill><a:latin typeface="+mn-lt"/><a:ea typeface="+mn-ea"/><a:cs typeface="+mn-cs"/></a:defRPr></a:lvl8pPr><a:lvl9pPr marL="3657600" algn="l" defTabSz="914400" rtl="0" eaLnBrk="1" latinLnBrk="0" hangingPunct="1"><a:defRPr sz="1200" kern="1200"><a:solidFill><a:schemeClr val="tx1"/></a:solidFill><a:latin typeface="+mn-lt"/><a:ea typeface="+mn-ea"/><a:cs typeface="+mn-cs"/></a:defRPr></a:lvl9pPr></p:notesStyle></p:notesMaster></pkg:xmlData></pkg:part><pkg:part pkg:name="/ppt/theme/theme1.xml" pkg:contentType="application/vnd.openxmlformats-officedocument.theme+xml"><pkg:xmlData><a:theme xmlns:a="http://schemas.openxmlformats.org/drawingml/2006/main" name="Office Theme"><a:themeElements><a:clrScheme name="Office"><a:dk1><a:sysClr val="windowText" lastClr="000000"/></a:dk1><a:lt1><a:sysClr val="window" lastClr="FFFFFF"/></a:lt1><a:dk2><a:srgbClr val="44546A"/></a:dk2><a:lt2><a:srgbClr val="E7E6E6"/></a:lt2><a:accent1><a:srgbClr val="4472C4"/></a:accent1><a:accent2><a:srgbClr val="ED7D31"/></a:accent2><a:accent3><a:srgbClr val="A5A5A5"/></a:accent3><a:accent4><a:srgbClr val="FFC000"/></a:accent4><a:accent5><a:srgbClr val="5B9BD5"/></a:accent5><a:accent6><a:srgbClr val="70AD47"/></a:accent6><a:hlink><a:srgbClr val="0563C1"/></a:hlink><a:folHlink><a:srgbClr val="954F72"/></a:folHlink></a:clrScheme><a:fontScheme name="Office"><a:majorFont><a:latin typeface="Calibri Light" panose="020F0302020204030204"/><a:ea typeface=""/><a:cs typeface=""/><a:font script="Jpan" typeface="游ゴシック Light"/><a:font script="Hang" typeface="맑은 고딕"/><a:font script="Hans" typeface="等线 Light"/><a:font script="Hant" typeface="新細明體"/><a:font script="Arab" typeface="Times New Roman"/><a:font script="Hebr" typeface="Times New Roman"/><a:font script="Thai" typeface="Angsana New"/><a:font script="Ethi" typeface="Nyala"/><a:font script="Beng" typeface="Vrinda"/><a:font script="Gujr" typeface="Shruti"/><a:font script="Khmr" typeface="MoolBoran"/><a:font script="Knda" typeface="Tunga"/><a:font script="Guru" typeface="Raavi"/><a:font script="Cans" typeface="Euphemia"/><a:font script="Cher" typeface="Plantagenet Cherokee"/><a:font script="Yiii" typeface="Microsoft Yi Baiti"/><a:font script="Tibt" typeface="Microsoft Himalaya"/><a:font script="Thaa" typeface="MV Boli"/><a:font script="Deva" typeface="Mangal"/><a:font script="Telu" typeface="Gautami"/><a:font script="Taml" typeface="Latha"/><a:font script="Syrc" typeface="Estrangelo Edessa"/><a:font script="Orya" typeface="Kalinga"/><a:font script="Mlym" typeface="Kartika"/><a:font script="Laoo" typeface="DokChampa"/><a:font script="Sinh" typeface="Iskoola Pota"/><a:font script="Mong" typeface="Mongolian Baiti"/><a:font script="Viet" typeface="Times New Roman"/><a:font script="Uigh" typeface="Microsoft Uighur"/><a:font script="Geor" typeface="Sylfaen"/><a:font script="Armn" typeface="Arial"/><a:font script="Bugi" typeface="Leelawadee UI"/><a:font script="Bopo" typeface="Microsoft JhengHei"/><a:font script="Java" typeface="Javanese Text"/><a:font script="Lisu" typeface="Segoe UI"/><a:font script="Mymr" typeface="Myanmar Text"/><a:font script="Nkoo" typeface="Ebrima"/><a:font script="Olck" typeface="Nirmala UI"/><a:font script="Osma" typeface="Ebrima"/><a:font script="Phag" typeface="Phagspa"/><a:font script="Syrn" typeface="Estrangelo Edessa"/><a:font script="Syrj" typeface="Estrangelo Edessa"/><a:font script="Syre" typeface="Estrangelo Edessa"/><a:font script="Sora" typeface="Nirmala UI"/><a:font script="Tale" typeface="Microsoft Tai Le"/><a:font script="Talu" typeface="Microsoft New Tai Lue"/><a:font script="Tfng" typeface="Ebrima"/></a:majorFont><a:minorFont><a:latin typeface="Calibri" panose="020F0502020204030204"/><a:ea typeface=""/><a:cs typeface=""/><a:font script="Jpan" typeface="游ゴシック"/><a:font script="Hang" typeface="맑은 고딕"/><a:font script="Hans" typeface="等线"/><a:font script="Hant" typeface="新細明體"/><a:font script="Arab" typeface="Arial"/><a:font script="Hebr" typeface="Arial"/><a:font script="Thai" typeface="Cordia New"/><a:font script="Ethi" typeface="Nyala"/><a:font script="Beng" typeface="Vrinda"/><a:font script="Gujr" typeface="Shruti"/><a:font script="Khmr" typeface="DaunPenh"/><a:font script="Knda" typeface="Tunga"/><a:font script="Guru" typeface="Raavi"/><a:font script="Cans" typeface="Euphemia"/><a:font script="Cher" typeface="Plantagenet Cherokee"/><a:font script="Yiii" typeface="Microsoft Yi Baiti"/><a:font script="Tibt" typeface="Microsoft Himalaya"/><a:font script="Thaa" typeface="MV Boli"/><a:font script="Deva" typeface="Mangal"/><a:font script="Telu" typeface="Gautami"/><a:font script="Taml" typeface="Latha"/><a:font script="Syrc" typeface="Estrangelo Edessa"/><a:font script="Orya" typeface="Kalinga"/><a:font script="Mlym" typeface="Kartika"/><a:font script="Laoo" typeface="DokChampa"/><a:font script="Sinh" typeface="Iskoola Pota"/><a:font script="Mong" typeface="Mongolian Baiti"/><a:font script="Viet" typeface="Arial"/><a:font script="Uigh" typeface="Microsoft Uighur"/><a:font script="Geor" typeface="Sylfaen"/><a:font script="Armn" typeface="Arial"/><a:font script="Bugi" typeface="Leelawadee UI"/><a:font script="Bopo" typeface="Microsoft JhengHei"/><a:font script="Java" typeface="Javanese Text"/><a:font script="Lisu" typeface="Segoe UI"/><a:font script="Mymr" typeface="Myanmar Text"/><a:font script="Nkoo" typeface="Ebrima"/><a:font script="Olck" typeface="Nirmala UI"/><a:font script="Osma" typeface="Ebrima"/><a:font script="Phag" typeface="Phagspa"/><a:font script="Syrn" typeface="Estrangelo Edessa"/><a:font script="Syrj" typeface="Estrangelo Edessa"/><a:font script="Syre" typeface="Estrangelo Edessa"/><a:font script="Sora" typeface="Nirmala UI"/><a:font script="Tale" typeface="Microsoft Tai Le"/><a:font script="Talu" typeface="Microsoft New Tai Lue"/><a:font script="Tfng" typeface="Ebrima"/></a:minorFont></a:fontScheme><a:fmtScheme name="Office"><a:fillStyleLst><a:solidFill><a:schemeClr val="phClr"/></a:solidFill><a:gradFill rotWithShape="1"><a:gsLst><a:gs pos="0"><a:schemeClr val="phClr"><a:lumMod val="110000"/><a:satMod val="105000"/><a:tint val="67000"/></a:schemeClr></a:gs><a:gs pos="50000"><a:schemeClr val="phClr"><a:lumMod val="105000"/><a:satMod val="103000"/><a:tint val="73000"/></a:schemeClr></a:gs><a:gs pos="100000"><a:schemeClr val="phClr"><a:lumMod val="105000"/><a:satMod val="109000"/><a:tint val="81000"/></a:schemeClr></a:gs></a:gsLst><a:lin ang="5400000" scaled="0"/></a:gradFill><a:gradFill rotWithShape="1"><a:gsLst><a:gs pos="0"><a:schemeClr val="phClr"><a:satMod val="103000"/><a:lumMod val="102000"/><a:tint val="94000"/></a:schemeClr></a:gs><a:gs pos="50000"><a:schemeClr val="phClr"><a:satMod val="110000"/><a:lumMod val="100000"/><a:shade val="100000"/></a:schemeClr></a:gs><a:gs pos="100000"><a:schemeClr val="phClr"><a:lumMod val="99000"/><a:satMod val="120000"/><a:shade val="78000"/></a:schemeClr></a:gs></a:gsLst><a:lin ang="5400000" scaled="0"/></a:gradFill></a:fillStyleLst><a:lnStyleLst><a:ln w="6350" cap="flat" cmpd="sng" algn="ctr"><a:solidFill><a:schemeClr val="phClr"/></a:solidFill><a:prstDash val="solid"/><a:miter lim="800000"/></a:ln><a:ln w="12700" cap="flat" cmpd="sng" algn="ctr"><a:solidFill><a:schemeClr val="phClr"/></a:solidFill><a:prstDash val="solid"/><a:miter lim="800000"/></a:ln><a:ln w="19050" cap="flat" cmpd="sng" algn="ctr"><a:solidFill><a:schemeClr val="phClr"/></a:solidFill><a:prstDash val="solid"/><a:miter lim="800000"/></a:ln></a:lnStyleLst><a:effectStyleLst><a:effectStyle><a:effectLst/></a:effectStyle><a:effectStyle><a:effectLst/></a:effectStyle><a:effectStyle><a:effectLst><a:outerShdw blurRad="57150" dist="19050" dir="5400000" algn="ctr" rotWithShape="0"><a:srgbClr val="000000"><a:alpha val="63000"/></a:srgbClr></a:outerShdw></a:effectLst></a:effectStyle></a:effectStyleLst><a:bgFillStyleLst><a:solidFill><a:schemeClr val="phClr"/></a:solidFill><a:solidFill><a:schemeClr val="phClr"><a:tint val="95000"/><a:satMod val="170000"/></a:schemeClr></a:solidFill><a:gradFill rotWithShape="1"><a:gsLst><a:gs pos="0"><a:schemeClr val="phClr"><a:tint val="93000"/><a:satMod val="150000"/><a:shade val="98000"/><a:lumMod val="102000"/></a:schemeClr></a:gs><a:gs pos="50000"><a:schemeClr val="phClr"><a:tint val="98000"/><a:satMod val="130000"/><a:shade val="90000"/><a:lumMod val="103000"/></a:schemeClr></a:gs><a:gs pos="100000"><a:schemeClr val="phClr"><a:shade val="63000"/><a:satMod val="120000"/></a:schemeClr></a:gs></a:gsLst><a:lin ang="5400000" scaled="0"/></a:gradFill></a:bgFillStyleLst></a:fmtScheme></a:themeElements><a:objectDefaults/><a:extraClrSchemeLst/><a:extLst><a:ext uri="{05A4C25C-085E-4340-85A3-A5531E510DB2}"><thm15:themeFamily xmlns:thm15="http://schemas.microsoft.com/office/thememl/2012/main" name="Office Theme" id="{62F939B6-93AF-4DB8-9C6B-D6C7DFDC589F}" vid="{4A3C46E8-61CC-4603-A589-7422A47A8E4A}"/></a:ext></a:extLst></a:theme></pkg:xmlData></pkg:part><pkg:part pkg:name="/ppt/notesMasters/_rels/notesMaster1.xml.rels" pkg:contentType="application/vnd.openxmlformats-package.relationships+xml"><pkg:xmlData><Relationships xmlns="http://schemas.openxmlformats.org/package/2006/relationships"><Relationship Id="rId1" Type="http://schemas.openxmlformats.org/officeDocument/2006/relationships/theme" Target="../theme/theme2.xml"/></Relationships></pkg:xmlData></pkg:part><pkg:part pkg:name="/ppt/theme/theme2.xml" pkg:contentType="application/vnd.openxmlformats-officedocument.theme+xml"><pkg:xmlData><a:theme xmlns:a="http://schemas.openxmlformats.org/drawingml/2006/main" name="Office Theme"><a:themeElements><a:clrScheme name="Office"><a:dk1><a:sysClr val="windowText" lastClr="000000"/></a:dk1><a:lt1><a:sysClr val="window" lastClr="FFFFFF"/></a:lt1><a:dk2><a:srgbClr val="44546A"/></a:dk2><a:lt2><a:srgbClr val="E7E6E6"/></a:lt2><a:accent1><a:srgbClr val="4472C4"/></a:accent1><a:accent2><a:srgbClr val="ED7D31"/></a:accent2><a:accent3><a:srgbClr val="A5A5A5"/></a:accent3><a:accent4><a:srgbClr val="FFC000"/></a:accent4><a:accent5><a:srgbClr val="5B9BD5"/></a:accent5><a:accent6><a:srgbClr val="70AD47"/></a:accent6><a:hlink><a:srgbClr val="0563C1"/></a:hlink><a:folHlink><a:srgbClr val="954F72"/></a:folHlink></a:clrScheme><a:fontScheme name="Office"><a:majorFont><a:latin typeface="Calibri Light" panose="020F0302020204030204"/><a:ea typeface=""/><a:cs typeface=""/><a:font script="Jpan" typeface="游ゴシック Light"/><a:font script="Hang" typeface="맑은 고딕"/><a:font script="Hans" typeface="等线 Light"/><a:font script="Hant" typeface="新細明體"/><a:font script="Arab" typeface="Times New Roman"/><a:font script="Hebr" typeface="Times New Roman"/><a:font script="Thai" typeface="Angsana New"/><a:font script="Ethi" typeface="Nyala"/><a:font script="Beng" typeface="Vrinda"/><a:font script="Gujr" typeface="Shruti"/><a:font script="Khmr" typeface="MoolBoran"/><a:font script="Knda" typeface="Tunga"/><a:font script="Guru" typeface="Raavi"/><a:font script="Cans" typeface="Euphemia"/><a:font script="Cher" typeface="Plantagenet Cherokee"/><a:font script="Yiii" typeface="Microsoft Yi Baiti"/><a:font script="Tibt" typeface="Microsoft Himalaya"/><a:font script="Thaa" typeface="MV Boli"/><a:font script="Deva" typeface="Mangal"/><a:font script="Telu" typeface="Gautami"/><a:font script="Taml" typeface="Latha"/><a:font script="Syrc" typeface="Estrangelo Edessa"/><a:font script="Orya" typeface="Kalinga"/><a:font script="Mlym" typeface="Kartika"/><a:font script="Laoo" typeface="DokChampa"/><a:font script="Sinh" typeface="Iskoola Pota"/><a:font script="Mong" typeface="Mongolian Baiti"/><a:font script="Viet" typeface="Times New Roman"/><a:font script="Uigh" typeface="Microsoft Uighur"/><a:font script="Geor" typeface="Sylfaen"/><a:font script="Armn" typeface="Arial"/><a:font script="Bugi" typeface="Leelawadee UI"/><a:font script="Bopo" typeface="Microsoft JhengHei"/><a:font script="Java" typeface="Javanese Text"/><a:font script="Lisu" typeface="Segoe UI"/><a:font script="Mymr" typeface="Myanmar Text"/><a:font script="Nkoo" typeface="Ebrima"/><a:font script="Olck" typeface="Nirmala UI"/><a:font script="Osma" typeface="Ebrima"/><a:font script="Phag" typeface="Phagspa"/><a:font script="Syrn" typeface="Estrangelo Edessa"/><a:font script="Syrj" typeface="Estrangelo Edessa"/><a:font script="Syre" typeface="Estrangelo Edessa"/><a:font script="Sora" typeface="Nirmala UI"/><a:font script="Tale" typeface="Microsoft Tai Le"/><a:font script="Talu" typeface="Microsoft New Tai Lue"/><a:font script="Tfng" typeface="Ebrima"/></a:majorFont><a:minorFont><a:latin typeface="Calibri" panose="020F0502020204030204"/><a:ea typeface=""/><a:cs typeface=""/><a:font script="Jpan" typeface="游ゴシック"/><a:font script="Hang" typeface="맑은 고딕"/><a:font script="Hans" typeface="等线"/><a:font script="Hant" typeface="新細明體"/><a:font script="Arab" typeface="Arial"/><a:font script="Hebr" typeface="Arial"/><a:font script="Thai" typeface="Cordia New"/><a:font script="Ethi" typeface="Nyala"/><a:font script="Beng" typeface="Vrinda"/><a:font script="Gujr" typeface="Shruti"/><a:font script="Khmr" typeface="DaunPenh"/><a:font script="Knda" typeface="Tunga"/><a:font script="Guru" typeface="Raavi"/><a:font script="Cans" typeface="Euphemia"/><a:font script="Cher" typeface="Plantagenet Cherokee"/><a:font script="Yiii" typeface="Microsoft Yi Baiti"/><a:font script="Tibt" typeface="Microsoft Himalaya"/><a:font script="Thaa" typeface="MV Boli"/><a:font script="Deva" typeface="Mangal"/><a:font script="Telu" typeface="Gautami"/><a:font script="Taml" typeface="Latha"/><a:font script="Syrc" typeface="Estrangelo Edessa"/><a:font script="Orya" typeface="Kalinga"/><a:font script="Mlym" typeface="Kartika"/><a:font script="Laoo" typeface="DokChampa"/><a:font script="Sinh" typeface="Iskoola Pota"/><a:font script="Mong" typeface="Mongolian Baiti"/><a:font script="Viet" typeface="Arial"/><a:font script="Uigh" typeface="Microsoft Uighur"/><a:font script="Geor" typeface="Sylfaen"/><a:font script="Armn" typeface="Arial"/><a:font script="Bugi" typeface="Leelawadee UI"/><a:font script="Bopo" typeface="Microsoft JhengHei"/><a:font script="Java" typeface="Javanese Text"/><a:font script="Lisu" typeface="Segoe UI"/><a:font script="Mymr" typeface="Myanmar Text"/><a:font script="Nkoo" typeface="Ebrima"/><a:font script="Olck" typeface="Nirmala UI"/><a:font script="Osma" typeface="Ebrima"/><a:font script="Phag" typeface="Phagspa"/><a:font script="Syrn" typeface="Estrangelo Edessa"/><a:font script="Syrj" typeface="Estrangelo Edessa"/><a:font script="Syre" typeface="Estrangelo Edessa"/><a:font script="Sora" typeface="Nirmala UI"/><a:font script="Tale" typeface="Microsoft Tai Le"/><a:font script="Talu" typeface="Microsoft New Tai Lue"/><a:font script="Tfng" typeface="Ebrima"/></a:minorFont></a:fontScheme><a:fmtScheme name="Office"><a:fillStyleLst><a:solidFill><a:schemeClr val="phClr"/></a:solidFill><a:gradFill rotWithShape="1"><a:gsLst><a:gs pos="0"><a:schemeClr val="phClr"><a:lumMod val="110000"/><a:satMod val="105000"/><a:tint val="67000"/></a:schemeClr></a:gs><a:gs pos="50000"><a:schemeClr val="phClr"><a:lumMod val="105000"/><a:satMod val="103000"/><a:tint val="73000"/></a:schemeClr></a:gs><a:gs pos="100000"><a:schemeClr val="phClr"><a:lumMod val="105000"/><a:satMod val="109000"/><a:tint val="81000"/></a:schemeClr></a:gs></a:gsLst><a:lin ang="5400000" scaled="0"/></a:gradFill><a:gradFill rotWithShape="1"><a:gsLst><a:gs pos="0"><a:schemeClr val="phClr"><a:satMod val="103000"/><a:lumMod val="102000"/><a:tint val="94000"/></a:schemeClr></a:gs><a:gs pos="50000"><a:schemeClr val="phClr"><a:satMod val="110000"/><a:lumMod val="100000"/><a:shade val="100000"/></a:schemeClr></a:gs><a:gs pos="100000"><a:schemeClr val="phClr"><a:lumMod val="99000"/><a:satMod val="120000"/><a:shade val="78000"/></a:schemeClr></a:gs></a:gsLst><a:lin ang="5400000" scaled="0"/></a:gradFill></a:fillStyleLst><a:lnStyleLst><a:ln w="6350" cap="flat" cmpd="sng" algn="ctr"><a:solidFill><a:schemeClr val="phClr"/></a:solidFill><a:prstDash val="solid"/><a:miter lim="800000"/></a:ln><a:ln w="12700" cap="flat" cmpd="sng" algn="ctr"><a:solidFill><a:schemeClr val="phClr"/></a:solidFill><a:prstDash val="solid"/><a:miter lim="800000"/></a:ln><a:ln w="19050" cap="flat" cmpd="sng" algn="ctr"><a:solidFill><a:schemeClr val="phClr"/></a:solidFill><a:prstDash val="solid"/><a:miter lim="800000"/></a:ln></a:lnStyleLst><a:effectStyleLst><a:effectStyle><a:effectLst/></a:effectStyle><a:effectStyle><a:effectLst/></a:effectStyle><a:effectStyle><a:effectLst><a:outerShdw blurRad="57150" dist="19050" dir="5400000" algn="ctr" rotWithShape="0"><a:srgbClr val="000000"><a:alpha val="63000"/></a:srgbClr></a:outerShdw></a:effectLst></a:effectStyle></a:effectStyleLst><a:bgFillStyleLst><a:solidFill><a:schemeClr val="phClr"/></a:solidFill><a:solidFill><a:schemeClr val="phClr"><a:tint val="95000"/><a:satMod val="170000"/></a:schemeClr></a:solidFill><a:gradFill rotWithShape="1"><a:gsLst><a:gs pos="0"><a:schemeClr val="phClr"><a:tint val="93000"/><a:satMod val="150000"/><a:shade val="98000"/><a:lumMod val="102000"/></a:schemeClr></a:gs><a:gs pos="50000"><a:schemeClr val="phClr"><a:tint val="98000"/><a:satMod val="130000"/><a:shade val="90000"/><a:lumMod val="103000"/></a:schemeClr></a:gs><a:gs pos="100000"><a:schemeClr val="phClr"><a:shade val="63000"/><a:satMod val="120000"/></a:schemeClr></a:gs></a:gsLst><a:lin ang="5400000" scaled="0"/></a:gradFill></a:bgFillStyleLst></a:fmtScheme></a:themeElements><a:objectDefaults/><a:extraClrSchemeLst/><a:extLst><a:ext uri="{05A4C25C-085E-4340-85A3-A5531E510DB2}"><thm15:themeFamily xmlns:thm15="http://schemas.microsoft.com/office/thememl/2012/main" name="Office Theme" id="{62F939B6-93AF-4DB8-9C6B-D6C7DFDC589F}" vid="{4A3C46E8-61CC-4603-A589-7422A47A8E4A}"/></a:ext></a:extLst></a:theme></pkg:xmlData></pkg:part><pkg:part pkg:name="/docProps/thumbnail.jpeg" pkg:contentType="image/jpeg" pkg:compression="store"><pkg:binaryData>/9j/4AAQSkZJRgABAQEAYABgAAD/2wBDAAMCAgMCAgMDAwMEAwMEBQgFBQQEBQoHBwYIDAoMDAsK
CwsNDhIQDQ4RDgsLEBYQERMUFRUVDA8XGBYUGBIUFRT/2wBDAQMEBAUEBQkFBQkUDQsNFBQUFBQU
FBQUFBQUFBQUFBQUFBQUFBQUFBQUFBQUFBQUFBQUFBQUFBQUFBQUFBQUFBT/wAARCACQAQADASIA
AhEBAxEB/8QAHwAAAQUBAQEBAQEAAAAAAAAAAAECAwQFBgcICQoL/8QAtRAAAgEDAwIEAwUFBAQA
AAF9AQIDAAQRBRIhMUEGE1FhByJxFDKBkaEII0KxwRVS0fAkM2JyggkKFhcYGRolJicoKSo0NTY3
ODk6Q0RFRkdISUpTVFVWV1hZWmNkZWZnaGlqc3R1dnd4eXqDhIWGh4iJipKTlJWWl5iZmqKjpKWm
p6ipqrKztLW2t7i5usLDxMXGx8jJytLT1NXW19jZ2uHi4+Tl5ufo6erx8vP09fb3+Pn6/8QAHwEA
AwEBAQEBAQEBAQAAAAAAAAECAwQFBgcICQoL/8QAtREAAgECBAQDBAcFBAQAAQJ3AAECAxEEBSEx
BhJBUQdhcRMiMoEIFEKRobHBCSMzUvAVYnLRChYkNOEl8RcYGRomJygpKjU2Nzg5OkNERUZHSElK
U1RVVldYWVpjZGVmZ2hpanN0dXZ3eHl6goOEhYaHiImKkpOUlZaXmJmaoqOkpaanqKmqsrO0tba3
uLm6wsPExcbHyMnK0tPU1dbX2Nna4uPk5ebn6Onq8vP09fb3+Pn6/9oADAMBAAIRAxEAPwD9U6KK
53xlr+paDb2cmmaXNqjtcIblI42YpbBlErLjq4VsqvJbBwDg0AdFRXkMnxO8cefcsngq58pLWSeO
JopQzyFovKi3BSAQPO3HHUDHABbTm+J/iO18zPgXUrhUkVPMUuN4JGWCiMnAz+h6cAgHpdFeat44
8V3Fpptwnh+e1FzqVvHNC9tI0lvbNDC0mQB8xV3kXdwPk4FaHhfxj4i1rw/plzfeH5tMvmvYrW6h
mhfJTYC8oXjYu7pksAMZOcgAHdUUUUAFFFFABRRRQAUUUUAFFFFABRRRQAUUUUAFFFFABRRRQAUU
UUAFFFFABRRRQAUUUUAFFFFABRRRQAUUUUAFFFFABRRRQAUUUUAFFFFABRRRQAUUUUAFFFFABRRR
QAUUUUAFFFFABRRRQAUUUUAFFFFAFbUtSs9F0261DULqCwsLSJ57i6uZBHFDGoLM7sxAVQASSTgA
Vyv/AAur4ef9D54Z/wDBxb//ABdHxq/5I348/wCwBf8A/pPJXZ0AcZ/wur4ef9D54Z/8HFv/APF0
f8Lq+Hn/AEPnhn/wcW//AMXXZ1z/AIo8XHw00aro+qaqzIX/AOJfatKFw6jBI74LNj0QjqVBAMz/
AIXV8PP+h88M/wDg4t//AIuj/hdXw8/6Hzwz/wCDi3/+LqxqHxAXTFtPM0DXbh5yAfsmnySiPjOW
OBgdOuOuOoIFm38ZC8024vIdF1jEO/MU1m0Uh2pvG1WwW3dBtB5OOKAM7/hdXw8/6Hzwz/4OLf8A
+Lo/4XV8PP8AofPDP/g4t/8A4ulh+JkUlybeTw74jimWUxE/2TKY87iAQ4G0qeu7OADzimj4nwGE
yf8ACOeJuu3Z/Y827OcdMdM456d+gzQAv/C6vh5/0Pnhn/wcW/8A8XR/wur4ef8AQ+eGf/Bxb/8A
xdbPh3xRH4ia6WPT9SsTblVY6hZyW4fIJ+QuBuHHOOmRW1QBxn/C6vh5/wBD54Z/8HFv/wDF1qjx
94YZVI8R6SQyJIp+3Rcq6h0YfN0ZWVge4YHoa3q8v/Zz/wCSZ6X/ANeWm/8Aprs61gou7l0/zREm
9Ejs/wDhPPDP/QxaT/4HRf8AxVH/AAnnhn/oYtJ/8Dov/iqXxJ4o/wCEde2QaXqWpNPu/wCPC2aU
RgYyWIHHBJHc4wOSKoSfEGK3ht2m0PXfNmt/tHlQ6ZLJtGSNjELgPx90nPI9aL0+z+//AIAWl3/D
/gl7/hPPDP8A0MWk/wDgdF/8VR/wnnhn/oYtJ/8AA6L/AOKqn4f8fQ+IZBFFo+sWtwEjkeG9s2t2
RXbbn58ZAIOcdgapzfE5bOFTc+GvERn2ozR2ulzTAbv9oKAcd/Si9Ps/v/4Ae93/AA/4Jsf8J54Z
/wChi0n/AMDov/iqfD428O3E0cMWv6XLNK6xxxpeRlnYnAUANySSAB71DoPjKLxBfyWsWlaxZ7Iz
IZr+wkt4zyBtBcDJ56D0NP8AGf8AyB7f/sI2H/pXDVRVOUlGz18/+AJ80U3f+vvLH/CWaJ/0GdP/
APApP8aP+Es0T/oM6f8A+BSf40eE/wDkVtG/68of/QBWrXBB1JxUrrXy/wCCds1ShJxs9PP/AIBl
f8JZon/QZ0//AMCk/wAaP+Es0T/oM6f/AOBSf41q1z/ijxW/hmW0VdH1HVEnEhLafbtMYyoBAbA4
3ZwMnr+JFWqd193/AASL0v5X9/8AwC3/AMJZon/QZ0//AMCk/wAaP+Es0T/oM6f/AOBSf41z0PxQ
RrOOWTwz4ljlYcwjSpWKnA4zjHfHp19KnsviRb3t5DB/YXiGHzXCCWbSJ1Rc92JX5R15Pp7jJap3
X3f8EL0v5X9//ANr/hLNE/6DOn/+BSf40f8ACWaJ/wBBnT//AAKT/GsJ/iZDHdiBvDviTBUN5q6T
KyA55UkDqOvp71d1jxjNpK20g0HVLqCQtvaC3MjIojD52LluclQCAdwxRap3X3f8EL0v5X9//AND
/hLNE/6DOn/+BSf40f8ACWaJ/wBBnT//AAKT/GsS1+Iy3zagkWga5G9rG0ifarCSIT4GcJkZY8jo
OpxWv4X8RP4ksXnk0y+0qWNlRob6Bo2yUVjtyPmALFcjup9qfLV7r7v+CHNS/lf3/wDAJP8AhLNE
/wCgzp//AIFJ/jR/wlmif9BnT/8AwKT/ABrVopWqd193/BC9L+V/f/wDLj8UaNLIkaavYvJIwRFW
5QlmJwABnkkkDFalZXiX/kHQ/wDX7af+lEdatOMpczjLy/X/ACCcY8qlHz/T07nNfEzRpvEXw48V
6TbzW9vcX+k3drHNdyGOFGeF1DOwBKqCckgHAzwa5/8A4TrxX/0DPBf/AIVkv/yDXZ+Jv+Rb1X/r
0l/9ANaVamJ51/wnXiv/AKBngv8A8KyX/wCQaP8AhOvFf/QM8F/+FZL/APINei0UAedf8J14r/6B
ngv/AMKyX/5Bo/4TrxX/ANAzwX/4Vkv/AMg16DNcR26hpZFjUsFBdgASeAPrTmkVWUMwBY4UE9Tg
nA/AH8qAPPP+E68V/wDQM8F/+FZL/wDINH/CdeK/+gZ4L/8ACsl/+Qa9DaRFdULKHbJVSeTjrinU
Aedf8J14r/6Bngv/AMKyX/5Bo/4TrxX/ANAzwX/4Vkv/AMg16LRQB51/wnXiv/oGeC//AArJf/kG
s/4fW998O/Dlpov2vw9fNBa2UbSvqzQndHZW8JO3yW4Ji3A55VgeK9Vrl/BFxFHpkivKiH9xwzAf
8usFXGXLfS9yZRuQf8Jlff3fDn/g9b/5Ho/4TK+/u+HP/B63/wAj11P2y3/57x/99ij7Zb/894/+
+xVc8f5V+P8AmLlff8v8jlv+Eyvv7vhz/wAHrf8AyPR/wmV9/d8Of+D1v/keup+2W/8Az3j/AO+x
R9st/wDnvH/32KOeP8q/H/MOV9/y/wAjlv8AhMr7+74c/wDB63/yPVTUtcutajt7eebw/bQrd207
yx6wZGCxzJIQFMK5JCY6jrXafbLf/nvH/wB9ij7Zb/8APeP/AL7FNVFF3UV+P+YuW+jZyml+IH0v
S7OyFxoUot4Uh8z+1tu7aoGceUcZx0zVr/hLpP8AnroX/g3P/wAaq14guNTeOE6NeaekiklxeMdr
dMdAeOuQMHkHPBDZH2vxn9ot2Nz4aEQEvmqHmyT5f7vB9BJ19V6c1xRpuK5VJ/h/kdkqqk23Ba+v
+Zd/4S6T/nroX/g3P/xqj/hLpP8AnroX/g3P/wAarLa88d74mWbwtj5g8fnTgexzgk9M9uuO2To3
Vx4lfTIngvdETUVKl4iX8lsB8jdy2CfLP3cjDdafJL+d/h/kT7SP8i/H/Mf/AMJdJ/z10L/wbn/4
1R/wl0n/AD10L/wbn/41WNDqHxAmiLsfC9vKEGIpJZWUthSeR0AJYZ/2Rxzmt7w/ea59quv7cn0b
7NtQ2/8AZ7ybw3O8Pv4wOMEdecgdKfs5fzv8P8g9pH+Rfj/mRf8ACXSf89dC/wDBuf8A41R/wl0n
/PXQv/Buf/jVdD9st/8AnvH/AN9ij7Zb/wDPeP8A77FLkl/O/wAP8g9pH+Rfj/mc9/wl0n/PXQv/
AAbn/wCNUf8ACXSf89dC/wDBuf8A41XQ/bLf/nvH/wB9ij7Zb/8APeP/AL7FHJL+d/h/kHtI/wAi
/H/M57/hLpP+euhf+Dc//GqP+Euk/wCeuhf+Dc//ABquh+2W/wDz3j/77FH2y3/57x/99ijkl/O/
w/yD2kf5F+P+Zy93rj6t9mtjcaJGGurd8x6pvY7ZkbCr5YyTjAGeprrqyNeuoZLKFVmjZjd22AGB
P+vjrXqow5W23dkynzJJKyM3xN/yLeq/9ekv/oBrSqnrEcEuk3yXMjRWzQOJZF6qpU5I4PIGe1eW
3Hx88A2s8kMvj+5SSNirL9i6Ef8AbvWhmevUV49/w0J8Pf8AooNz/wCAX/3PR/w0J8Pf+ig3P/gF
/wDc9AHqGu+HrDxLZC01GA3EGSwUSMhyVZTypB5VmH41jx/DDwzHe214umYubaTzYpPPlJRs5P8A
F3z06dPSuH/4aE+Hv/RQbn/wC/8Auej/AIaE+Hv/AEUG5/8AAL/7noA6+H4P+ErdYRHpjp5KsiEX
k+QrYyM78kcDr0rotB0Gx8M6VDpumwtBZQ7vLjaRpNuSWPLEnqT3ry7/AIaE+Hv/AEUG5/8AAL/7
no/4aE+Hv/RQbn/wC/8AuegD2GivHv8AhoT4e/8ARQbn/wAAv/uej/hoT4e/9FBuf/AL/wC56APY
a4jwv4dsNYsWmu4pJZFW3RSJ5FAX7NCcYDAdSfzrlvh78atD+IXirU9CsvEd2txC+bORkhVb2LaC
SgaIEMpyCpHQZHfG14i8ZeFPhvM1rqXiq40cnywYfJEgyIlVefKbqsY70AdR/wAIPo3/AD7Sf+BM
v/xVH/CD6N/z7Sf+BMv/AMVXn3/DQHw//wCihT/+Ag/+R6P+GgPh/wD9FCn/APAQf/I9AHoP/CD6
N/z7Sf8AgTL/APFUf8IPo3/PtJ/4Ey//ABVeff8ADQHw/wD+ihT/APgIP/kej/hoD4f/APRQp/8A
wEH/AMj0Aeg/8IPo3/PtJ/4Ey/8AxVZ+veHNH0PS5rxdKvr8xlR9ntJZpJGywXhQ2TjOT7A1x3/D
QHw//wCihT/+Ag/+R6ufCP4paf8AFmwuPseuXkGp2rFbizYQZ25wJE/dcoePoTg9sgE0t9oUawlf
CniaTzHRTttbn5ATgsfm6DvjmmSan4fjYAeFvFDHPzYsbv5Rhjnrz93oOfmFR6v8avBWg3htb/x1
dW9wBkobQHuR2tz3Bql/w0J8Pf8AooNz/wCAX/3PQBsCXRZNJi1CHwt4ieJpAjRPDcRzICU+Yxs2
8jD54B+62cYqhD4i8L3TyiDwz4nmEUhhcx2d02HGODhuOvU9MetVv+GhPh7/ANFBuf8AwC/+56P+
GhPh7/0UG5/8Av8A7noA3tJXQtZuHhg8N+IIinV7uG4t1+8q8GR1z97PHZTWdd6po9rHFjwb4mmm
aXY8cdvckIAcFt27BA46de2apf8ADQnw9/6KDc/+AX/3PR/w0J8Pf+ig3P8A4Bf/AHPQB1nhrSNF
8SWc9wNF1TThHMYhHqJngd8Kp3KrNnb82M+qmtf/AIQfRv8An2k/8CZf/iq88/4aE+Hv/RQbn/wC
/wDuej/hoT4e/wDRQbn/AMAv/uegD0P/AIQfRv8An2k/8CZf/iqP+EH0b/n2k/8AAmX/AOKrzz/h
oT4e/wDRQbn/AMAv/uej/hoT4e/9FBuf/AL/AO56APQ/+EH0b/n2k/8AAmX/AOKo/wCEH0b/AJ9p
P/AmX/4qvPP+GhPh7/0UG5/8Av8A7no/4aE+Hv8A0UG5/wDAL/7noA7jUfCum6ZHb3NtDJHMl3b7
W+0SN1mQHgtjoTXU15N8K/iho/xc+1W0Os3X26wud72cgiAmjSQGOVf3YYocLkcEE4PYn1mgCrql
n/aWm3dpv8v7RC8W/Gdu5SM4/GvmTUP2I3v764uf+EyVPOkZ9v8AZmcZOcZ86vqWuW1KPxlDrNxJ
pz6Pc6Y/+rgvDJHJHhU/iVTnLeZ1HGF5OSAAfPf/AAww/wD0Oq/+Cv8A+3Uf8MMP/wBDqv8A4K//
ALdX0P4bbxbNc79eTSoIFXb5ViXYlu7ZbqDxgcEc5z26agD5S/4YYf8A6HVf/BX/APbqP+GGH/6H
Vf8AwV//AG6vq2igD5S/4YYf/odV/wDBX/8AbqP+GGH/AOh1X/wV/wD26vq2igD5S/4YYf8A6HVf
/BX/APbqP+GGH/6HVf8AwV//AG6vpTxMuvG1t28Pmx+1LLulXUGYRvHtb5cqpIJbbz25PONpyrS7
8df2paR3em6CtiwzPNb3szMmCuQFMYySC2PpzigDwz4T/snzeH/H0+p65eNcabpNwpsPLUwtdyAB
hIQGJVFPAGcsR6de4+M37Pc/xX1M3ceuR6aCYzta2Mn3VK/3h617Dpy3S6fbC9aNrwRKJ2hzsMmB
uK57ZzisO+uvFMWvbLSy0+fSGkVfMkkZJUUhct1IbB38YXouM5OAD5v/AOGG7v8A6HCH/wAF5/8A
jlH/AAw3d/8AQ4Q/+C8//HK+qNJa+awjOpCBbzLbxb58v7x24zz0x+NXKAPkv/hhu7/6HCH/AMF5
/wDjlH/DDd3/ANDhD/4Lz/8AHK+tKKAPkv8A4Ybu/wDocIf/AAXn/wCOV1H7N/7Otx4J1E+KNfeS
PUl3x2VorFNiHKmSQA9WHRT0B556e5+Jl15rW3Ph82P2pZgZF1BmWNo8HI+VSc5x6Y9+hl0VtYkU
NqkdpETCn7u2ZmxJufdyR93b5ePfd7UAeB+Mv2P28W609/8A8JYLXcCPL/s7f1dm6+aP736Vhf8A
DDD/APQ6r/4K/wD7dXvd5a+O47q6ayvdGmga4LQx3aSBlhyCF3KOuNwJweo9OeqsVuVhYXbI0vmy
EGPps3nYOg5C7QfcHrQB8tf8MMP/ANDqv/gr/wDt1H/DDD/9Dqv/AIK//t1fVtFAHyl/www//Q6r
/wCCv/7dR/www/8A0Oq/+Cv/AO3V9W0UAfKX/DDD/wDQ6r/4K/8A7dR/www//Q6r/wCCv/7dX1bR
QB8pf8MMP/0Oq/8Agr/+3Uf8MMP/ANDqv/gr/wDt1fVtFAHyl/www/8A0Oq/+Cv/AO3Uf8MMP/0O
q/8Agr/+3V9W1xt2vj2G6ufsf9hXNu1zmH7VNLGyQZBwdsZyxGR1wOOvcA8m/Z8/Zsl8D67L4k16
V2vbeWSLT7dCUwmSvmuAerL0TJwDzk9Pouq9ktysbi6aN5PNcqY+mzcdg+oXAPvVigAooooAKKKK
ACiiigAooooAKKKKACiiigAooooAKKKKACiiigAooooAKKKKACiiigAooooAKKKKACiiigAooooA
KKKKACiiigAooooAKKKKACiiigAooooAKKKKACiiigAooooAKKKKACiiigAooooAKKKKACiiigAo
oooAKKKKACiiigAooooAKKKKACiiigAooooAKKKKACiiigAooooAKKKKACiiigAooooAKKKKACii
igAooooAKKKKACiiigD/2Q==</pkg:binaryData></pkg:part><pkg:part pkg:name="/ppt/presProps.xml" pkg:contentType="application/vnd.openxmlformats-officedocument.presentationml.presProps+xml"><pkg:xmlData><p:presentationPr xmlns:a="http://schemas.openxmlformats.org/drawingml/2006/main" xmlns:r="http://schemas.openxmlformats.org/officeDocument/2006/relationships" xmlns:p="http://schemas.openxmlformats.org/presentationml/2006/main"><p:extLst><p:ext uri="{E76CE94A-603C-4142-B9EB-6D1370010A27}"><p14:discardImageEditData xmlns:p14="http://schemas.microsoft.com/office/powerpoint/2010/main" val="0"/></p:ext><p:ext uri="{D31A062A-798A-4329-ABDD-BBA856620510}"><p14:defaultImageDpi xmlns:p14="http://schemas.microsoft.com/office/powerpoint/2010/main" val="32767"/></p:ext><p:ext uri="{FD5EFAAD-0ECE-453E-9831-46B23BE46B34}"><p15:chartTrackingRefBased xmlns:p15="http://schemas.microsoft.com/office/powerpoint/2012/main" val="1"/></p:ext></p:extLst></p:presentationPr></pkg:xmlData></pkg:part><pkg:part pkg:name="/ppt/tableStyles.xml" pkg:contentType="application/vnd.openxmlformats-officedocument.presentationml.tableStyles+xml"><pkg:xmlData><a:tblStyleLst xmlns:a="http://schemas.openxmlformats.org/drawingml/2006/main" def="{5C22544A-7EE6-4342-B048-85BDC9FD1C3A}"/></pkg:xmlData></pkg:part><pkg:part pkg:name="/ppt/viewProps.xml" pkg:contentType="application/vnd.openxmlformats-officedocument.presentationml.viewProps+xml"><pkg:xmlData><p:viewPr xmlns:a="http://schemas.openxmlformats.org/drawingml/2006/main" xmlns:r="http://schemas.openxmlformats.org/officeDocument/2006/relationships" xmlns:p="http://schemas.openxmlformats.org/presentationml/2006/main" lastView="sldThumbnailView"><p:normalViewPr horzBarState="maximized"><p:restoredLeft sz="16969" autoAdjust="0"/><p:restoredTop sz="94660"/></p:normalViewPr><p:slideViewPr><p:cSldViewPr snapToGrid="0"><p:cViewPr varScale="1"><p:scale><a:sx n="89" d="100"/><a:sy n="89" d="100"/></p:scale><p:origin x="120" y="138"/></p:cViewPr><p:guideLst/></p:cSldViewPr></p:slideViewPr><p:notesTextViewPr><p:cViewPr><p:scale><a:sx n="1" d="1"/><a:sy n="1" d="1"/></p:scale><p:origin x="0" y="0"/></p:cViewPr></p:notesTextViewPr><p:gridSpacing cx="76200" cy="76200"/></p:viewPr></pkg:xmlData></pkg:part><pkg:part pkg:name="/docProps/app.xml" pkg:contentType="application/vnd.openxmlformats-officedocument.extended-properties+xml" pkg:padding="256"><pkg:xmlData><Properties xmlns="http://schemas.openxmlformats.org/officeDocument/2006/extended-properties" xmlns:vt="http://schemas.openxmlformats.org/officeDocument/2006/docPropsVTypes"><TotalTime>9</TotalTime><Words>215</Words><Application>Microsoft Office PowerPoint</Application><PresentationFormat>Widescreen</PresentationFormat><Paragraphs>16</Paragraphs><Slides>1</Slides><Notes>1</Notes><HiddenSlides>0</HiddenSlides><MMClips>0</MMClips><ScaleCrop>false</ScaleCrop><HeadingPairs><vt:vector size="6" baseType="variant"><vt:variant><vt:lpstr>Fonts Used</vt:lpstr></vt:variant><vt:variant><vt:i4>4</vt:i4></vt:variant><vt:variant><vt:lpstr>Theme</vt:lpstr></vt:variant><vt:variant><vt:i4>1</vt:i4></vt:variant><vt:variant><vt:lpstr>Slide Titles</vt:lpstr></vt:variant><vt:variant><vt:i4>1</vt:i4></vt:variant></vt:vector></HeadingPairs><TitlesOfParts><vt:vector size="6" baseType="lpstr"><vt:lpstr>Arial</vt:lpstr><vt:lpstr>Calibri</vt:lpstr><vt:lpstr>Calibri Light</vt:lpstr><vt:lpstr>Times New Roman</vt:lpstr><vt:lpstr>Office Theme</vt:lpstr><vt:lpstr>PowerPoint Presentation</vt:lpstr></vt:vector></TitlesOfParts><LinksUpToDate>false</LinksUpToDate><SharedDoc>false</SharedDoc><HyperlinksChanged>false</HyperlinksChanged><AppVersion>16.0000</AppVersion></Properties></pkg:xmlData></pkg:part><pkg:part pkg:name="/docProps/core.xml" pkg:contentType="application/vnd.openxmlformats-package.core-properties+xml" pkg:padding="256"><pkg:xmlData><cp:coreProperties xmlns:cp="http://schemas.openxmlformats.org/package/2006/metadata/core-properties" xmlns:dc="http://purl.org/dc/elements/1.1/" xmlns:dcterms="http://purl.org/dc/terms/" xmlns:dcmitype="http://purl.org/dc/dcmitype/" xmlns:xsi="http://www.w3.org/2001/XMLSchema-instance"><dc:title>PowerPoint Presentation</dc:title><dc:creator>Edward Ntege</dc:creator><cp:lastModifiedBy>Edward Ntege</cp:lastModifiedBy><cp:revision>3</cp:revision><dcterms:created xsi:type="dcterms:W3CDTF">2020-05-26T02:17:58Z</dcterms:created><dcterms:modified xsi:type="dcterms:W3CDTF">2020-06-02T00:48:38Z</dcterms:modified></cp:coreProperties></pkg:xmlData></pkg:part></pkg:package>
